# Supplementary material for: The first genetic landscape of inherited retinal dystrophies in Portuguese patients identifies recurrent homozygous mutations as a frequent cause of pathogenesis
Source: PNAS Nexus. 2023 Feb 13;2(3):pgad043. doi: 10.1093/pnasnexus/pgad043 (PMC10003751; doi:10.1093/pnasnexus/pgad043)
Supplement: pgad043_Supplementary_Data [file pgad043_supplementary_data.zip]

Archive with 5 entries (5 files):
- PNASNEXUS-PNASNEXUS-2022-00861-s04.xlsx
- PNASNEXUS-PNASNEXUS-2022-00861-s05.pdf
- PNASNEXUS-PNASNEXUS-2022-00861-s01.xlsx
- PNASNEXUS-PNASNEXUS-2022-00861-s02.xlsx
- PNASNEXUS-PNASNEXUS-2022-00861-s03.xlsx
