# Supplementary material for: The first genetic landscape of inherited retinal dystrophies in Portuguese patients identifies recurrent homozygous mutations as a frequent cause of pathogenesis
Source: PNAS Nexus. 2023 Feb 13;2(3):pgad043. doi: 10.1093/pnasnexus/pgad043 (PMC10003751; doi:10.1093/pnasnexus/pgad043)
Supplement: pgad043_Supplementary_Data [file pgad043_supplementary_data.zip › PNASNEXUS-PNASNEXUS-2022-00861-s04.xlsx]

## Sheet: Table
Table S4. Results from in silico tools assessing all novel missense, non-frameshift, and intronic variants.
Gene	Type of variant	Genomic position	Nucleotide position	Protein position	ACMG (2022)	Frequency (gnomAD WES)	Frequency (gnomAD WGS)	Amino acids in 46 vertebrates	MutScore	DamagePredCount	SIFT_pred	SIFT4G_pred	Polyphen2_HDIV_pred	Polyphen2_HVAR_pred	LRT_pred	MutationTaster_pred	MutationAssessor_pred	FATHMM_pred	PROVEAN_pred	VEST4_score	MetaSVM_pred	MetaLR_pred	M-CAP_pred	REVEL_score	MutPred_score	MVP_score	MPC_score	PrimateAI_pred	DEOGEN2_pred	BayesDel_addAF_pred	BayesDel_noAF_pred	ClinPred_pred	CADD_raw	CADD_phred	DANN_score	fathmm-MKL_coding_pred	fathmm-XF_coding_pred	GERP++_NR	GERP++_RS	phyloP100way_vertebrate	phyloP30way_mammalian	phyloP17way_primate	phastCons100way_vertebrate	phastCons30way_mammalian	phastCons17way_primate	MaxEntScan	dbscSNV_ADA	dbscSNV_RF	SpliceAI
CNGA3	missense	NC_000002.11:g.98996754C>A	NM_001298.3:c.332C>A	NP_001289.1:p.(Ser111Tyr)	VUS	.	.	S,S,S,S,S,S,S,S,P,S,S,S,S,S,S,S,A,A,-,S,S,S,S,S,S,S,S,S,S,S,T,-,-,S,S,-,-,-,S,-,-,-,S,-,-,-	0.81	15.2	D	D	P	P	N	D	M	D	D	0.602	D	D	D	0.394	0.282	0.987	0.452	T	T	D	D	D	2.876	23.3	0.994	D	D	5.28	5.28	5.763	0.947	0.599	1	0.992	0.215	NA	.	.	0
CNGA3	missense	NC_000002.11:g.99012543G>C	NM_001298.3:c.910G>C	NP_001289.1:p.(Gly304Arg)	LP	.	.	G,G,G,G,G,G,G,G,G,-,G,G,G,G,G,G,G,G,G,G,G,G,G,G,G,G,G,-,G,G,G,-,-,G,G,-,-,-,G,G,S,C,S,C,S,F	0.806	13.2	T	T	D	P	D	D	M	D	N	0.768	D	D	D	0.64	0.529	0.996	0.464	T	D	D	D	D	2.852	23.2	0.997	N	N	5.15	5.15	2.205	1.176	0.676	0.997	0.999	0.998	NA	.	.	0
CNGA3	missense	NC_000002.11:g.99012706G>C	NM_001298.3:c.1073G>C	NP_001289.1:p.(Trp358Ser)	LP	.	.	W,W,W,W,W,W,W,W,W,-,W,W,W,W,W,W,W,W,W,W,W,W,W,W,W,W,W,-,W,W,W,W,-,W,W,-,-,-,W,W,W,W,W,W,W,F	0.998	20.2	D	D	D	D	D	D	H	D	D	0.849	D	D	D	0.917	0.816	0.998	0.649	D	D	D	D	D	3.957	27.3	0.989	D	D	5.15	5.15	9.602	1.176	0.676	1	1	0.995	NA	.	.	0
DRAM2	intronic	NC_000001.10:g.111663133G>T	NM_001349884.2:c.517+5C>A	NP_001336813.1:p.?	LP	.	.	NA	.	.	.	.	.	.	.	.	.	.	.	.	.	.	.	.	.	.	.	.	.	.	.	.	.	.	.	.	.	.	.	.	.	.	.	.	.	NA	0.6633	0	0
EYS	missense	NC_000006.11:g.64574079C>T	NM_001142800.2:c.7228G>A	NP_001136272.1:p.(Ala2410Thr)	LP	.	.	A,A,A,A,A,A,A,A,-,A,-,-,-,-,-,-,A,A,-,A,-,A,A,A,A,A,-,-,A,A,A,T,T,A,A,A,V,A,A,-,-,P,-,P,A,-	0.486	3.2	T	D	P	P	N	N	L	T	N	0.259	T	T	T	0.058	0.469	0.279	0.013	T	T	T	T	D	4.7	32	0.998	D	N	4.44	3.53	2.87	0.033	0.599	0.991	0.671	0.983	Donor loss (9.48 to 4.74)	0.9997	0.958	Donor loss (0.5221)
GUCA1A	missense	NC_000006.11:g.42146630G>C	NM_001384910.1:c.442G>C	NP_001371839.1:p.(Asp148His)	LP	.	.	D,D,D,D,D,D,D,-,D,D,D,D,D,-,D,-,D,-,-,D,D,D,Y,D,-,D,-,-,D,-,D,-,-,D,D,D,-,-,-,D,D,D,D,D,D,-	0.986	18.2	D	D	D	D	D	D	H	T	D	0.934	D	D	D	0.812	0.777	0.936	0.945	T	D	D	D	D	3.772	26.1	0.995	D	D	4.43	3.55	9.54	1.176	0.676	1	1	0.985	NA	.	.	0
IMPG2	missense	NC_000003.11:g.100962404T>C	NM_016247.4:c.2771A>G	NP_057331.2:p.(Tyr924Cys)	VUS	.	3.229e-05	Y,Y,Y,Y,Y,Y,Y,-,-,-,Y,Y,Y,Y,Y,Y,Y,Y,Y,-,Y,Y,Y,Y,Y,Y,Y,Y,Y,Y,Y,Y,Y,Y,Y,Y,Y,Y,Y,Y,Y,Y,Y,Y,Y,-	0.934	17.2	D	D	D	D	D	D	M	T	D	0.925	T	T	D	0.634	0.762	0.568	0.461	D	D	D	D	D	3.83	26.4	0.998	D	D	5.72	5.72	7.51	1.138	0.609	1	1	0.998	NA	.	.	0
MERTK	missense	NC_000002.11:g.112779018G>T	NM_006343.3:c.2209G>T	NP_006334.2:p.(Val737Phe)	LP	.	.	V,V,V,V,V,V,V,V,V,-,-,V,V,V,V,V,V,V,V,V,V,V,V,V,V,V,V,V,V,V,V,V,-,V,V,-,V,V,V,V,V,V,V,V,V,V	0.986	19.2	D	D	D	D	U	D	M	D	D	0.952	D	D	D	0.863	0.823	0.974	0.696	D	D	D	D	D	4.358	31	0.995	D	D	5.24	5.24	10.003	1.161	0.676	1	0.998	0.996	NA	.	.	0
NR2E3	non-frameshift deletion	NC_000015.9:g.72104179_72104181del	NM_014249.4:c.319_321del	NP_055064.1:p.(Lys107del)	LP/VUS	6.774e-06	.	NA	.	.	.	.	.	.	.	.	.	.	.	.	.	.	.	.	.	.	.	.	.	.	.	.	.	.	.	.	.	.	.	.	.	.	.	.	.	NA	.	.	0
PDE6C	missense	NC_000010.10:g.95395279C>T	NM_006204.4:c.1295C>T	NP_006195.3:p.(Ser432Phe)	VUS	.	.	S,S,-,S,S,S,S,S,S,S,S,S,S,S,S,S,S,S,S,-,S,S,-,S,S,S,S,-,S,S,-,S,S,S,S,-,S,S,S,S,S,A,S,S,S,S	0.948	18.2	D	D	D	D	D	D	M	T	D	0.93	D	D	D	0.784	0.755	0.95	0.95	T	D	D	D	D	4.135	28.9	0.998	D	D	4.97	4.97	7.568	1.026	0.599	1	1	0.999	NA	.	.	0
RAB28	missense	NC_000004.11:g.13383180G>A	NM_001017979.3:c.430C>T	NP_001017979.1:p.(His144Tyr)	LP	.	.	H,H,-,H,H,H,H,H,-,H,H,H,H,H,H,H,H,H,-,H,H,H,-,H,H,H,H,H,H,H,H,H,H,H,H,H,H,H,H,H,H,H,-,H,-,H	0.74	15.2	D	D	D	D	D	D	L	T	D	0.872	T	T	D	0.776	0.661	0.92	0.841	T	D	D	D	D	4.031	28	0.998	D	D	5.87	5.87	9.487	1.176	0.618	1	1	1	NA	.	.	0
USH2A	missense	NC_000001.10:g.215822029C>T	NM_206933.4:c.14423G>A	NP_996816.3:p.(Cys4808Tyr)	VUS	.	.	C,C,C,C,C,C,C,C,C,C,C,C,C,C,C,C,C,C,C,C,C,C,C,C,C,C,-,-,C,C,C,C,C,C,C,C,C,C,C,C,C,C,C,C,C,C	0.997	14.2	D	D	D	D	D	D	M	T	D	0.936	T	T	D	0.487	0.419	0.882	0.281	T	T	D	D	D	4.287	31	0.997	D	D	5.63	5.63	7.705	1.026	0.599	1	0.999	0.997	NA	.	.	0
USH2A	missense	NC_000001.10:g.216420434A>G	NM_206933.4:c.2302T>C	NP_996816.3:p.(Cys768Arg)	LP	.	.	C,C,C,C,C,C,C,C,C,C,C,C,C,C,C,C,C,C,C,C,C,C,C,C,C,-,C,-,C,C,C,C,C,C,C,C,C,C,C,C,C,C,C,C,C,-	0.997	17.2	D	D	D	D	D	D	H	D	D	0.996	D	D	D	0.992	0.981	0.983	0.289	T	T	D	D	D	4.04	28	0.998	D	D	5.79	5.79	8.585	1.312	0.756	1	1	0.998	NA	.	.	0
