# Supplementary material for: The first genetic landscape of inherited retinal dystrophies in Portuguese patients identifies recurrent homozygous mutations as a frequent cause of pathogenesis
Source: PNAS Nexus. 2023 Feb 13;2(3):pgad043. doi: 10.1093/pnasnexus/pgad043 (PMC10003751; doi:10.1093/pnasnexus/pgad043)
Supplement: pgad043_Supplementary_Data [file pgad043_supplementary_data.zip › PNASNEXUS-PNASNEXUS-2022-00861-s01.xlsx]

## Sheet: Table
Table S1. Clinical features of all index cases.
#	Study code	Gender	Inheritance based on family history	Age at examination	Symptom onset (years)	Initial symptom	Visual acuity OD/OS	Refractive errors	Initial Clinical Diagnosis	Redefined Clinical Diagnosis	Other ophthalmological features	Comorbidities	Gene	Comments
1	LL1	M	AR	41	26	nyctalopia	0.3/0.4	OU: emmetropia	Retinitis pigmentosa	Syndromic retinitis pigmentosa		Asthenozoospermia	ARL2BP	Clinical and molecular result contributed to the redefined diagnosis
2	LL2	M	XL	34	22	nyctalopia	0.3/0.8	OU: emmetropia	Choroideremia				CHM
3	LL3	M	AR	56	6	decreased VA	0.3/0.3	OU: emmetropia	Chorioretinal dystrophy				BEST1
4	LL4	M	XL	30	4	decreased VA	0.1/0.1	OU: moderate myopia	Cone-rod dystrophy				RP2
5	LL5	F	AR	70	infancy/childhood	nyctalopia	0.4/0.8	OU: emmetropia	Retinitis pigmentosa				PDE6A
7	LL7	M	AR	35	infancy/childhood	decreased VA	0.05/0.05	OU: moderate myopia	Cone-rod dystrophy				PROM1
8	LL8	M	AR	17	2	decreased VA	0.2/0.3	OD: high astigmatism OS: emmetropia	Usher syndrome			Hearing and speaking impairment, neonatal hypotonia	PCDH15
9	LL9	F	IS	56	18	CV changes	0.1/HM	N/A	Retinitis pigmentosa				N/A
10	LL10	F	IS	52	28	nyctalopia	0.25/0.25	OU: emmetropia	Retinitis pigmentosa			Urolithiasis, acne	USH2A
11	LL11	M	XL	69	10	nyctalopia	NLP/NLP	OD: moderate myopia OS: high myopia	Choroideremia				CHM
13	LL13	F	AR	45	20	photophobia	NLP/LP	N/A	Retinitis pigmentosa			Systemic lupus erythematosus	CFAP410
16	LL16	F	IS	76	22	nyctalopia	0.6/0.6	OU: emmetropia	Retinitis pigmentosa				RHO
17	LL17	M	IS	63	39	decreased VA	0.3/0.1	OU: emmetropia	Usher syndrome			Hearing and speaking impairment	MYO7A
18	LL18	F	AR	39	15	decreased VA	0.1/0.16	OD: moderate myopia OS: emmetropia	Cone-rod dystrophy				CERKL
19	LL19	F	AR	41	6	decreased VA	0.25/0.25	OU: emmetropia	Retinitis pigmentosa				CFAP410
20	LL20	F	AR	47	30	decreased VA	0.1/0.1	OD: emmetropia OS: high astigmatism	Cone-rod dystrophy				DRAM2
21	LL21	M	XL	30	1	decreased VA	0.3/0.3	OU: high myopia	Retinitis pigmentosa				RPGR
23	LL23	M	XL	28	4	nyctalopia	0.6/1.0	OU: emmetropia	Choroideremia				CHM
27	LL27	M	XL	21	3	decreased VA	0.2/0.1	OU: emmetropia	Cone dystrophy		Iris transillumination		N/A
28	LL28	F	AD	62	6	nyctalopia	0.6/0.5	OU: emmetropia	Retinitis pigmentosa	Usher syndrome		Late-onset hearing difficulties	USH2A	Molecular result showed pseudodominance and contributed to the redefined diagnosis
32	LL32	F	IS	45	infancy/childhood	nyctalopia	0.8/0.8	OU: emmetropia	Retinitis pigmentosa				CNGB1
33	LL33	M	XL	18	infancy/childhood	nyctalopia	0.3/0.3	OU: high myopia	Retinitis pigmentosa				RPGR
35	LL35	M	XL	15	6	decreased VA	0.4/1.0	OU: high astigmatism	X-linked Retinoschisis		Lens subluxation		RS1
36	LL36	M	IS	7	2	decreased VA	0.05/0.1	OU: emmetropia	X-linked Retinoschisis				RS1
37	LL37	M	AR	46	24	photopsia	LP/LP	OU: high myopia	Retinitis pigmentosa				CERKL
38	LL38	M	IS	20	infancy/childhood	nyctalopia	0.2/0.2	OU: emmetropia	Kearns Sayre syndrome			Dilated myocardiopathy	N/A
39	LL39	M	AR	9	infancy/childhood	nyctalopia	0.5/0.5	OU: emmetropia	Retinitis pigmentosa		Lens subluxation		MERTK
40	LL40	M	AR	50	infancy/childhood	decreased VA	HM/HM	OU: emmetropia	Cone dystrophy				N/A
41	LL41	F	IS	62	infancy/childhood	decreased VA	NLP/NLP	N/A	Leber congenital amaurosis		Keratoconus		N/A
43	LL43	F	IS	13	10	photophobia	0.2/0.2	OU: emmetropia	Retinitis pigmentosa				N/A
44	LL44	F	AR	11	infancy/childhood	decreased VA	0.05/0.05	OU: moderate hyperopia	Leber congenital amaurosis				CRB1
45	LL45	F	XL	52	7	nyctalopia	0.08/0.1	OU: high myopia	Retinitis pigmentosa			Renal cyst, urolithiasis, disc herniation	RPGR
46	LL46	M	AR	45	6	nyctalopia	0.3/0.3	N/A	Retinitis pigmentosa			Hyperuricemia, Hodgkin's lymphoma, scoliosis	EYS
47	LL47	F	IS	55	infancy/childhood	nyctalopia	0.5/0.6	OU: extremely high myopia	Retinitis pigmentosa				EYS
48	LL48	F	AR	39	infancy/childhood	nyctalopia	1.0/1.0	OU: emmetropia	Congenital stationary night blindness with fundus albipunctatus				RLBP1
49	LL49	M	IS	25	infancy/childhood	nyctalopia	1.0/1.0	OU: moderate myopia	Retinitis pigmentosa				CEP290
50	LL50	M	AR	46	infancy/childhood	nyctalopia	0.1/0.3	OU: moderate myopia	Retinitis pigmentosa			Type 2 diabetes, dyslipidemia	PDE6A
51	LL51	F	AR	30	7	decreased VA	0.05/0.05	OU: moderate myopia	Cone-rod dystrophy	Stargardt disease	Diffuse choriocapillaris atrophy		ABCA4	Advanced disease, molecular result contributed to the redefined diagnosis
52	LL52	F	IS	51	9	decreased VA	HM/HM	OU: emmetropia	Retinitis pigmentosa				N/A
53	LL53	F	AR	42	infancy/childhood	nyctalopia	HM/0.08	OU: high astigmatism	Retinitis pigmentosa				ABCA4
54	LL54	F	AR	50	infancy/childhood	nyctalopia	0.1/0.1	OU: emmetropia	Retinitis pigmentosa				RPE65
58	LL58	M	AR	41	9	photophobia	HM/LP	OU: emmetropia	Usher syndrome			Hearing and speaking impairment, schizophrenia	MYO7A
59	LL59	M	IS	35	infancy/childhood	nyctalopia	0.5/0.08	OU: moderate myopia	Usher syndrome			Early-onset hearing difficulties	USH2A
61	LL61	F	AD	31	3	decreased VA	0.9/0.7	OU: emmetropia	Retinitis pigmentosa				RPGR
62	LL62	M	IS	19	17	nyctalopia	0.4/0.5	OU: emmetropia	Retinitis pigmentosa		Macular edema		N/A
63	LL63	F	IS	52	33	nyctalopia	0.6/0.3	OU: moderate myopia	Retinitis pigmentosa				EYS
64	LL64	F	AR	69	45	nyctalopia	0.5/0.4	OU: moderate hyperopia	Retinitis pigmentosa	Usher syndrome		Late-onset hearing difficulties, cardiac disease, dyslipidemia	ARSG	Clinical and molecular result contributed to the redefined diagnosis
65	LL65	F	AD	55	infancy/childhood	nyctalopia	0.6/0.6	OU: emmetropia	Retinitis pigmentosa				RHO
66	LL66	F	IS	32	infancy/childhood	CV changes	0.8/1.0	OU: emmetropia	Retinitis pigmentosa		Macular edema		N/A
68	LL68	M	AR	25	infancy/childhood	CV changes	0.4/0.2	OU: moderate myopia	Retinitis pigmentosa				N/A
71	LL71	M	IS	10	infancy/childhood	decreased VA	0.1/0.1	OD: moderate myopia OS: high myopia	Cone dystrophy	Cone-rod dystrophy			GUCY2D	Clinical reassesment contributed to the redefined diagnosis
74	LL74	M	AR	81	76	decreased VA	0.2/0.2	N/A	Retinitis pigmentosa			Anal fistula, arrhythmia, Madelung's syndrome	FAM161A
77	LL77	M	AR	9	4	decreased VA	0.3/0.16	OU: high astigmatism	Cone-rod dystrophy				RDH12
80	LL80	M	AD	42	4	decreased VA	HM/HM	OU: high myopia	Retinitis pigmentosa				RPGR
81	LL81	F	AR	32	infancy/childhood	nyctalopia	HM/HM	OU: emmetropia	Leber congenital amaurosis				RPE65
83	LL83	F	AR	57	18	nyctalopia	NLP/NLP	OU: emmetropia	Retinitis pigmentosa				PRPF8
84	LL84	F	AR	36	2	decreased VA	HM/HM	OU: moderate myopia	Cone-rod dystrophy				PROM1
85	LL85	M	AR	34	infancy/childhood	nyctalopia	0.6/0.2	OD: moderate myopia OS: emmetropia	Retinitis pigmentosa			Mild cognitive impairment	N/A
86	LL86	F	AR	44	15	decreased VA	0.08/0.08	OU: emmetropia	Retinitis pigmentosa	Cone-rod dystrophy			MFSD8	Clinical reassesment contributed to the redefined diagnosis
87	LL87	M	AR	56	12	decreased VA	0.08/0.08	OU: emmetropia	Stargardt disease			Urolithiasis	ABCA4
88	LL88	F	AR	65	26	nyctalopia	0.3/0.5	N/A	Retinitis pigmentosa				EYS
89	LL89	F	AR	56	25	nyctalopia	0.3/0.16	N/A	Retinitis pigmentosa				ARL2BP
90	LL90	F	IS	28	8 months	decreased VA	HM/HM	OU: moderate hyperopia	Leber congenital amaurosis			Preauricular pits	RDH12
92	LL92	M	AR	56	20	nyctalopia	0.4/0.5	OU: emmetropia	Retinitis pigmentosa		Macular edema		N/A
93	LL93	F	AR	29	18	VF changes	0.5/0.5	OU: high myopia	Retinitis pigmentosa			Scoliosis	EYS
94	LL94	F	AD	58	20	photophobia	HM/HM	OU: emmetropia	Cone-rod dystrophy				CRX
95	LL95	M	XL	55	3	nyctalopia	HM/HM	OU: emmetropia	Retinitis pigmentosa				RPGR
97	LL97	M	AR	3	2	nyctalopia	1.0/1.0	OU: emmetropia	Congenital stationary night blindness with fundus albipunctatus				RDH5
98	LL98	M	IS	14	5	decreased VA	0.4/0.4	OU: emmetropia	Cone dystrophy				RAB28
99	LL99	M	IS	10	infancy/childhood	decreased VA	0.1/0.1	OU: emmetropia	Leber congenital amaurosis				SPATA7
100	LL100	M	AR	26	5	VF changes	HM/HM	OU: emmetropia	Leber congenital amaurosis				RDH12
101	LL101	M	IS	46	2	decreased VA	0.1/0.1	OU: high myopia	Cone-rod dystrophy				CNGA3
102	LL102	F	IS	49	infancy/childhood	decreased VA	0.1/0.1	OU: extremely high myopia	Cone dystrophy				KCNV2
103	LL103	M	IS	31	infancy/childhood	photophobia	0.6/0.5	OD: moderate myopia OS: emmetropia	Retinitis pigmentosa				RPGRIP1
104	LL104	M	AR	75	12	photophobia	NLP/NLP	N/A	Retinitis pigmentosa	Cone-rod dystrophy			PROM1	Clinical reassesment contributed to the redefined diagnosis
105	LL105	F	AR	54	infancy/childhood	decreased VA	NLP/NLP	N/A	Leber congenital amaurosis				INPP5E
109	LL109	F	IS	53	38	nyctalopia	0.5/HM	OU: moderate myopia	Retinitis pigmentosa				N/A
110	LL110	M	AR	50	20	nyctalopia	1.0/1.0	OU: emmetropia	Usher syndrome			Hearing difficulties, urolithiasis	USH2A
113	LL113	F	IS	10	infancy/childhood	decreased VA	0.1/0.05	OU: emmetropia	Leber congenital amaurosis			Prognathism	RPGRIP1
120	LL120	M	AR	56	5	nyctalopia	0.8/0.8	N/A	Senior-Loken syndrome			Polydactyly, renal failure	TRAF3IP1
121	LL121	F	AD	25	2	nyctalopia	0.5/0.1	OU: emmetropia	Retinitis pigmentosa		Coats-like exudation		RHO
124	LL124	F	AD	54	27	nyctalopia	0.5/0.3	OU: high myopia	Retinitis pigmentosa				IMPG1
126	LL126	F	AD	51	infancy/childhood	nyctalopia	0.6/0.6	OU: emmetropia	Retinitis pigmentosa				RHO
127	LL127	F	IS	16	9	decreased VA	HM/HM	OU: emmetropia	Retinitis pigmentosa				ABCA4
129	LL129	F	IS	20	infancy/childhood	nystagmus	0.08/0.08	OU: extremely high myopia	Leber congenital amaurosis		Diffuse choriocapillaris atrophy	Early-onset hearing difficulties, polymicrogyria, ventriculomegaly, partial reduction of respiratory chain complex IV (22%)	N/A
130	LL130	F	IS	55	infancy/childhood	nyctalopia	HM/HM	N/A	Retinitis pigmentosa			Breast cancer	CEP290
131	LL131	M	AR	43	infancy/childhood	nystagmus	HM/HM	OU: emmetropia	Leber congenital amaurosis				RPE65
132	LL132	M	AR	51	21	nyctalopia	LP/LP	OU: emmetropia	Retinitis pigmentosa				PRCD
133	LL133	M	IS	41	infancy/childhood	nyctalopia	HM/HM	OD: emmetropia OS: high astigmatism	Retinitis pigmentosa			Scoliosis	CFAP410
134	LL134	F	IS	46	25	decreased VA	0.05/0.05	OU: emmetropia	Cone-rod dystrophy				CRB1
135	LL135	F	AR	20	infancy/childhood	decreased VA	0.1/0.1	OU: high astigmatism	Leber congenital amaurosis	Joubert syndrome		Muscle weakness, frequent falls	INPP5E	Clinical and molecular result contributed to the redefined diagnosis
136	LL136	F	AR	26	infancy/childhood	nyctalopia	0.1/0.1	OU: moderate myopia	Retinitis pigmentosa				TULP1
137	LL137	F	IS	70	25	nyctalopia	0.5/0.5	N/A	Retinitis pigmentosa			Hearing difficulties (since age 40)	N/A
138	LL138	M	IS	38	infancy/childhood	nyctalopia	0.8/0.8	OU: high myopia	Retinitis pigmentosa				EYS
139	LL139	F	AR	29	infancy/childhood	nystagmus	0.1/0.1	OU: moderate myopia	Achromatopsia				CNGB3
141	LL141	F	AR	30	4	nyctalopia	0.5/0.5	OU: emmetropia	Retinitis pigmentosa				NR2E3
142	LL142	M	IS	61	40	nyctalopia	HM/0.1	OU: emmetropia	Retinitis pigmentosa			Hearing difficulties, cardiac atrioventricular block, diabetes	USH2A
143	LL143	M	XL	49	4	CV changes	HM/HM	OU: emmetropia	Cone-rod dystrophy		Peripheral atrophic pattern		N/A
145	LL145	F	AR	15	2	decreased VA	0.1/0.1	OU: emmetropia	Retinitis pigmentosa	Leber congenital amaurosis		46,XX,inv(1) (p32.3p36.11)	RDH12	Clinical reassesment contributed to the redefined diagnosis
148	LL148	M	IS	10	infancy/childhood	nystagmus	0.05/0.05	N/A	Leber congenital amaurosis		Keratoconus, macular coloboma, perivascular retinal atrophy		N/A
149	LL149	M	IS	58	10	nyctalopia	HM/HM	N/A	Retinitis pigmentosa				N/A
154	LL154	M	XL	31	infancy/childhood	decreased VA	0.2/LP	OU: high myopia	Retinitis pigmentosa		OD trauma		RPGR
155	LL155	M	IS	38	15	CV changes	1.0/1.0	OU: moderate hyperopia	Retinitis pigmentosa		Fundus changes only in midperipheral retina	One kidney, 40 teeth	N/A
156	LL156	F	AR	7	7	decreased VA	0.1/0.1	OU: emmetropia	Stargardt disease				ABCA4
158	LL158	M	AD	47	infancy/childhood	nyctalopia	0.8/0.8	OU: emmetropia	Retinitis pigmentosa			Obsessive compulsive disorder, type I diabetes	RHO
159	LL159	F	IS	19	infancy/childhood	photophobia	0.1/0.1	OU: moderate myopia	Cone-rod dystrophy			Pigmented skin on the right thigh	ABCA4
160	LL160	F	AD	58	40	photophobia	0.05/0.05	OU: extremely high myopia	Retinitis pigmentosa				RPGR
162	LL162	M	AR	61	40	nyctalopia	0.6/0.5	OU: emmetropia	Retinitis pigmentosa			Melanoma, monoclonal gammopathy	USH2A
163	LL163	F	IS	53	30	photophobia	LP/HM	OU: emmetropia	Retinitis pigmentosa	Chorioretinal dystrophy		Von Willebrand disease	PRPH2	Clinical reassesment contributed to the redefined diagnosis
164	LL164	F	IS	21	14	nyctalopia	0.3/0.3	OU: high astigmatism and moderate myopia	Diffuse choroidal atrophy		Early-onset cataract	Scoliosis	N/A
166	LL166	F	AD	30	infancy/childhood	photophobia	0.1/0.1	OU: moderate hyperopia	Cone dystrophy	Leber congenital amaurosis		Aortic coarctation, breast cancer, Behçet's disease	CEP290	Clinical reassesment contributed to the redefined diagnosis
167	LL167	F	IS	50	45	decreased VA	0.05/1.0	OU: emmetropia	Central areolar chorioretinal dystrophy	Macular dystrophy		Scoliosis	ABCA4	Clinical reassesment contributed to the redefined diagnosis
168	LL168	M	IS	14	infancy/childhood	nyctalopia	0.7/0.8	OU: high myopia	Retinitis pigmentosa				N/A
169	LL169	F	IS	62	8	decreased VA	HM/HM	OU: emmetropia	Cone-rod dystrophy	Stargardt disease			ABCA4	Clinical reassesment contributed to the redefined diagnosis
170	LL170	F	AR	31	3	nyctalopia	NLP/LP	N/A	Diffuse choroidal atrophy	Gyrate atrophy	Cataract		OAT	Advanced disease, molecular result contributed to the redefined diagnosis
171	LL171	M	IS	16	2	decreased VA	0.5/0.4	OU: high myopia	Retinitis pigmentosa				N/A
172	LL172	M	AD	69	59	nyctalopia	0.6/0.6	OU: emmetropia	Retinitis pigmentosa			Diabetes, cardiac arrhythmia	RHO
173	LL173	F	AR	69	infancy/childhood	nyctalopia	HM/0.4	N/A	Retinitis pigmentosa			Polydactyly, obesity	EYS
174	LL174	M	AR	61	30	nyctalopia	0.4/HM	N/A	Retinitis pigmentosa				EYS
175	LL175	M	AR	43	6	decreased VA	0.2/HM	OU: high myopia	Retinitis pigmentosa				EYS
176	LL176	F	IS	30	17	decreased VA	0.4/0.4	OU: emmetropia	Retinitis pigmentosa				EYS
177	LL177	F	IS	68	8	nyctalopia	0.3/0.5	N/A	Retinitis pigmentosa				SNRNP200
178	LL178	M	AR	52	20	photophobia	HM/HM	OU: moderate myopia	Retinitis pigmentosa	Leber congenital amaurosis			RDH12	Advanced disease, molecular result contributed to the redefined diagnosis
179	LL179	M	IS	60	45	photophobia	0.5/HM	N/A	Central areolar chorioretinal dystrophy				PRPH2
180	LL180	F	IS	30	11	decreased VA	0.05/HM	OU: emmetropia	Cone-rod dystrophy			Meningioma	ABCA4
181	LL181	M	IS	11	2	photophobia	0.3/0.3	OU: moderate myopia	Retinitis pigmentosa				RP2
182	LL182	F	AR	19	3	nyctalopia	1.0/1.0	OU: emmetropia	Retinitis pigmentosa				CNGB1
183	LL183	F	unknown	59	42	nyctalopia	0.05/0.2	OU: moderate myopia	Retinitis pigmentosa			Arrhythmia, hip arthrosis	RHO
184	LL184	M	IS	37	15	nyctalopia	0.6/0.5	OU: high astigmatism	Senior-Loken syndrome			Renal failure	WDR19
185	LL185	M	IS	59	11	nyctalopia	0.4/0.3	OU: emmetropia	Retinitis pigmentosa				N/A
187	LL187	F	AD	29	infancy/childhood	photophobia	0.08/0.1	OU: moderate myopia	North Carolina macular dystrophy				PROM1
193	LL193	M	IS	5	2	decreased VA	0.2/0.2	OU: emmetropia	Macular dystrophy	Leber congenital amaurosis			RDH12	Clinical reassesment contributed to the redefined diagnosis
197	LL197	F	IS	59	35	nyctalopia	HM/HM	OU: emmetropia	Retinitis pigmentosa	Usher syndrome		Hearing difficulties (since age 50)	ARSG	Clinical reassesment contributed to the redefined diagnosis
198	LL198	M	AR	41	4	decreased VA	0.05/0.1	OU: emmetropia	Usher syndrome		Blue lens opacities	Hearing difficulties	USH2A
201	LL201	M	IS	42	8	decreased VA	HM/HM	OU: high astigmatism	Retinitis pigmentosa				MERTK
202	LL202	M	XL	30	5	decreased VA	0.5/0.5	OU: emmetropia	Cone-rod dystrophy		Negative ERG		CACNA1F
203	LL203	F	AD	45	10	decreased VA	0.1/0.1	OU: emmetropia	North Carolina macular dystrophy	Cone-rod dystrophy			GUCA1A	Clinical reassesment contributed to the redefined diagnosis
204	LL204	F	IS	42	7	decreased VA	0.3/0.5	OU: emmetropia	Cone-rod dystrophy			Disc herniation	CERKL
205	LL205	F	IS	33	20	nyctalopia	1.0/0.8	OU: emmetropia	Retinitis pigmentosa				CERKL
206	LL206	M	IS	51	9	decreased VA	HM/HM	N/A	Retinitis pigmentosa			Obesity, early-onset acute myocardial infarction, liver steatosis	RHO
207	LL207	M	XL	38	infancy/childhood	decreased VA	HM/0.05	OD: extremely hyigh myopia OS: moderate myopia	Retinitis pigmentosa				RPGR
208	LL208	F	IS	61	infancy/childhood	photophobia	HM/LP	N/A	Stargardt disease			Pulmonary hamartoma	ABCA4
209	LL209	M	IS	34	9	nyctalopia	NLP/HM	N/A	Retinitis pigmentosa		Epiretinal membrane		FLVCR1
212	LL212	M	AR	57	infancy/childhood	nyctalopia	0.05/0.2	N/A	Retinitis pigmentosa				NR2E3
213	LL213	M	AR	16	infancy/childhood	photophobia	0.05/0.05	OU: moderate myopia	Achromatopsia				CNGB3
214	LL214	M	AR	50	infancy/childhood	nyctalopia	LP/LP	N/A	Leber congenital amaurosis			Hearing difficulties/vertigo	RPE65
215	LL215	M	IS	36	18	nyctalopia	0.2/0.2	OU: emmetropia	Retinitis pigmentosa				IMPG2
216	LL216	F	AR	19	8	decreased VA	0.08/0.08	OU: emmetropia	Stargardt disease				ABCA4
218	LL218	F	AR	67	18	nyctalopia	HM/NLP	OU: emmetropia	Retinitis pigmentosa				EYS
219	LL219	F	IS	39	infancy/childhood	decreased VA	HM/HM	OD: moderate hyperopia OS: N/A	Leber congenital amaurosis		OU persistent fetal vasculature		CRB1
220	LL220	F	AR	35	8	decreased VA	HM/HM	OU: emmetropia	Cone-rod dystrophy				PROM1
224	LL224	F	IS	15	infancy/childhood	decreased VA	0.1/0.1	OU: emmetropia	Leber congenital amaurosis				GUCY2D
226	LL226	M	IS	16	infancy/childhood	nystagmus	NLP/NLP	N/A	Leber congenital amaurosis			Cognitive impairment	N/A
230	LL230	M	AR	70	15	decreased VA	LP/LP	N/A	Bardet Biedl Syndrome			Renal cysts, postaxial polydactyly (hands), obesity, learning disabilities, diabetes, biliary lithiasis	BBS1
233	LL233	F	AR	32	18	decreased VA	0.4/0.1	OU: emmetropia	Senior-Loken syndrome		Macular edema	Renal failure	RP1 + NPHP4
234	LL234	M	AR	26	24	decreased VA	1.0/1.0	OU: emmetropia	Usher syndrome			Hearing difficulties	ADGRV1
235	LL235	F	IS	55	15	nyctalopia	0.2/0.6	OD: high astigmatism OS: emmetropia	Retinitis pigmentosa		Macular edema		INPP5E
236	LL236	F	IS	59	20	decreased VA	0.3/0.3	OD: emmetropia OS: high astigmatism	Retinitis pigmentosa				USH2A
237	LL237	M	AR	52	infancy/childhood	nyctalopia	0.4/0.4	OU: emmetropia	Retinitis pigmentosa			Adrenal carcinoma	EYS
239	LL239	M	IS	70	2	decreased VA	NLP/NLP	N/A	Cone-rod dystrophy			Hearing difficulties, obesity, arrhythmia	CERKL
240	LL240	F	AD	59	6	decreased VA	NLP/NLP	N/A	Retinitis pigmentosa				PRPF31
243	LL243	F	AR	71	infancy/childhood	photophobia	HM/NLP	OU: emmetropia	Cone dystrophy			Late-onset hearing difficulties	CRB1
244	LL244	F	IS	28	24	decreased VA	0.6/0.3	OU: emmetropia	Retinitis pigmentosa		Macular edema	Arrhythmia	CLN3
245	LL245	F	IS	50	22	VF changes	0.4/0.5	OU: high astigmatism	Retinitis pigmentosa				EYS
248	LL248	F	IS	27	3	decreased VA	0.08/0.1	OU: extremely high myopia	Retinitis pigmentosa				CERKL
252	LL252	M	AR	14	5	decreased VA	0.2/0.2	OU: emmetropia	Cone dystrophy				RAB28
255	LL255	M	IS	10	infancy/childhood	decreased VA	0.6/0.5	OU: moderate myopia	Cone dystrophy				RPGR
257	LL257	M	IS	62	infancy/childhood	decreased VA	NLP/NLP	N/A	Leber congenital amaurosis				RPE65
259	LL259	M	IS	39	16	VF changes	0.2/0.3	OU: emmetropia	Usher syndrome			Hearing difficulties, vertigo	MYO7A
260	LL260	F	IS	37	infancy/childhood	decreased VA	0.05/0.05	OU: high astigmatism	Leber congenital amaurosis			Vertigo	RPE65
261	LL261	F	IS	78	55	decreased VA	0.5/0.2	OD: moderate hyperopia OS: N/A	Retinitis pigmentosa		Macular edema	Disc herniation, knees arthrosis	USH2A
262	LL262	F	AD	61	55	nyctalopia	1.0/1.0	OU: moderate hyperopia	Retinitis pigmentosa				RHO
263	LL263	F	IS	45	14	photophobia	0.6/0.8	OU: emmetropia	Retinitis pigmentosa	Syndromic retinitis pigmentosa		Dextrocardia, obesity	ARL2BP	Clinical and molecular result contributed to the redefined diagnosis
264	LL264	M	IS	47	17	CV changes	0.5/0.8	OD: high astigmatism OS: emmetropia	Usher syndrome			Hearing difficulties, disc herniation	USH2A
265	LL265	M	IS	16	8	decreased VA	0.3/0.2	OU: emmetropia	Maculopathy			Obesity	RDH12
266	LL266	M	AR	48	infancy/childhood	nystagmus	NLP/NLP	OU: emmetropia	Leber congenital amaurosis			Asthenoteratospermia	N/A
267	LL267	M	AR	57	infancy/childhood	nyctalopia	0.2/0.2	N/A	Retinitis pigmentosa			Disc herniation, knees arthrosis	PDE6B
268	LL268	M	IS	40	infancy/childhood	nyctalopia	0.4/0.3	OU: emmetropia	Retinitis pigmentosa			Speaking difficulties	PRPF8
274	LL274	F	IS	44	25	photopsia	0.8/0.1	OU: emmetropia	Retinitis pigmentosa		dense cataract OS, VA after surgery 1.0	Hearing difficulties (since age 27)	EYS
276	LL276	F	IS	35	30	photophobia	1.0/1.0	OU: emmetropia	Retinitis pigmentosa			Discal herniation	USH2A
277	LL277	M	IS	30	6	decreased VA	HM/HM	OU: high myopia	Retinitis pigmentosa				N/A
278	LL278	F	AR	48	6	nyctalopia	0.6/0.5	OU: emmetropia	Retinitis pigmentosa		Macular edema		EYS
279	LL279	M	AR	48	11	nyctalopia	1.0/0.6	N/A	Retinitis pigmentosa		Macular edema	Situs inversus, infertility	CNGB1
287	LL287	M	IS	9	infancy/childhood	nystagmus	0.05/0.05	OU: emmetropia	Achromatopsia				CNGA3
288	LL288	M	AR	17	7	decreased VA	0.4/0.3	OU: emmetropia	Cone dystrophy	Cone-rod dystrophy		Scoliosis, horseshoe kidney	RAB28	Clinical reassesment contributed to the redefined diagnosis
291	LL291	F	IS	54	50	nyctalopia	0.05/0.6	OD: extremely high myopia OS: high myopia	Cone-rod dystrophy				ABCA4
294	LL294	F	IS	38	5	decreased VA	0.1/0.1	OU: moderate myopia	Retinitis pigmentosa	Cone-rod dystrophy			TTLL5	Advanced disease, molecular result contributed to the redefined diagnosis
296	LL296	F	IS	68	27	nyctalopia	NLP/HM	OU: high myopia	Retinitis pigmentosa				EYS
297	LL297	M	IS	38	infancy/childhood	nystagmus	HM/HM	OU: emmetropia	Leber congenital amaurosis		OU Coats-like exudation		LCA5
301	LL301	M	AR	12	8	nyctalopia	0.6/0.6	OU: emmetropia	Cone dystrophy			Polydactyly	RAB28
303	LL303	F	AR	35	infancy/childhood	decreased VA	HM/0.1	OU: emmetropia	Retinitis pigmentosa		Colobomata	Scoliosis	N/A
305	LL305	F	IS	21	7	decreased VA	0.08/0.1	OU: emmetropia	Stargardt disease				ABCA4
306	LL306	F	AR	4	infancy/childhood	nystagmus	0.08/0.08	OU: high astigmatism	Achromatopsia			Obesity	CNGB3
307	LL307	F	IS	72	70	nyctalopia	0.8/1.0	OU: emmetropia	Retinitis pigmentosa				N/A
308	LL308	F	IS	44	infancy/childhood	nystagmus	HM/HM	OU: high myopia	Leber congenital amaurosis				PROM1
310	LL310	M	IS	36	infancy/childhood	photophobia	0.5/0.5	OU: emmetropia	Cone-rod dystrophy			Disc herniation	CACNA1F
311	LL311	F	IS	46	30	nyctalopia	0.8/0.5	OU: emmetropia	Retinitis pigmentosa			Arrhythmia	EYS
312	LL312	M	AR	27	8	decreased VA	0.4/0.4	OU: moderate myopia	Cone-rod dystrophy				SSBP1
315	LL315	F	IS	68	37	nyctalopia	0.3/0.3	OU: emmetropia	Retinitis pigmentosa		Macular edema		IMPG1
316	LL316	M	XL	51	infancy/childhood	nyctalopia	0.1/HM	OU: extremely high myopia	Chorioretinal dystrophy				RP2
317	LL317	F	IS	25	infancy/childhood	decreased VA	0.1/0.3	OU: moderate myopia	Cone-rod dystrophy				RAB28
318	LL318	F	IS	43	39	nyctalopia	0.5/0.1	OU: emmetropia	Cone dystrophy				N/A
319	LL319	M	IS	41	25	photophobia	0.2/0.5	OU: moderate hyperopia	Maculopathy				N/A
320	LL320	M	IS	56	15	photophobia	0.3/0.5	OU: emmetropia	Maculopathy				N/A
321	LL321	F	AR	49	48	nyctalopia	0.4/0.4	OU: emmetropia	Retinitis pigmentosa			Mild cognitive impairment, epilepsy	N/A
324	LL324	M	AR	46	20	nyctalopia	1.0/1.0	N/A	Retinitis pigmentosa				N/A
325	LL325	F	AR	24	infancy/childhood	nyctalopia	1.0/0.8	OU: emmetropia	Usher syndrome			Hearing difficulties (since age 3)	USH2A
326	LL326	F	AR	24	8	decreased VA	0.6/0.6	OU: moderate myopia	Bardet Biedl Syndrome			Polydactyly, obesity, learning difficulties	BBS1
327	LL327	F	AD	49	infancy/childhood	nyctalopia	0.6/0.6	OU: emmetropia	Retinitis pigmentosa		Macular edema		N/A
328	LL328	M	IS	35	7	decreased VA	LP/LP	OU: emmetropia	Retinitis pigmentosa	Cone-rod dystrophy	Keratoconus		ABCA4	Clinical reassesment contributed to the redefined diagnosis
329	LL329	M	AR	76	30	decreased VA	0.6/0.5	OU: emmetropia	Retinitis pigmentosa			Prostate cancer	USH2A
330	LL330	M	IS	29	infancy/childhood	photophobia	0.1/0.1	OU: extremely high myopia	Cone dystrophy				KCNV2
331	LL331	F	IS	29	20	decreased VA	0.2/0.3	OU: emmetropia	Cone-rod dystrophy				ABCA4
332	LL332	F	IS	54	40	nyctalopia	0.8/0.5	OU: emmetropia	Retinitis pigmentosa		Macular edema		EYS
333	LL333	M	AR	45	20	photophobia	0.3/0.2	OU: emmetropia	Usher syndrome		OS Coats-like exudation	Hearing and speaking impairment	MYO7A
334	LL334	F	IS	53	49	CV changes	LP/LP	N/A	Retinitis pigmentosa		Macular edema	Short stature, 5 cervical vertebrae, stroke	N/A
335	LL335	F	IS	40	10	photophobia	0.8/0.3	OU: emmetropia	Retinitis pigmentosa		Macular edema		TRAF3IP1
337	LL337	F	AR	61	7	photophobia	0.1/0.1	OU: emmetropia	Cone-rod dystrophy			Breast fibroadenoma	TTLL5
338	LL338	F	IS	55	44	nyctalopia	0.5/0.8	OU: emmetropia	Retinitis pigmentosa				CRX
339	LL339	F	AR	49	6	decreased VA	0.05/0.05	OU: emmetropia	Maculopathy	Cone-rod dystrophy		Vertigo	PROM1	Clinical reassesment contributed to the redefined diagnosis
340	LL340	F	IS	22	infancy/childhood	decreased VA	0.05/0.08	OU: emmetropia	Retinitis pigmentosa early onset/Leber congenital amaurosis	Cone-rod dystrophy			ABCA4	Clinical reassesment contributed to the redefined diagnosis
341	LL341	F	IS	36	infancy/childhood	nyctalopia	0.5/0.1	OD: no data OS: emmetropia	Retinitis pigmentosa		Macular edema	Hearing difficulties	N/A
343	LL343	M	IS	39	22	CV changes	NLP/0.4	OD: no data OS: emmetropia	Retinitis pigmentosa				N/A
344	LL344	M	IS	64	30	photophobia	0.5/0.8	OU: moderate myopia	Chorioretinal dystrophy			Numbness on feet	N/A
345	LL345	F	IS	25	11	decreased VA	0.08/0.05	OU: emmetropia	Stargardt disease			Obesity	ABCA4
346	LL346	M	XL	30	infancy/childhood	photophobia	0.08/0.08	OU: moderate myopia	Retinitis pigmentosa				RP2
347	LL347	F	IS	6	infancy/childhood	nyctalopia	0.4/0.5	OD: high myopia OS: moderate myopia	Cone-rod dystrophy				N/A
348	LL348	F	IS	54	25	nyctalopia	0.4/0.5	OU: emmetropia	Retinitis pigmentosa		Macular edema		USH2A
351	LL351	M	IS	34	infancy/childhood	decreased VA	LP/LP	N/A	Retinitis pigmentosa		OD: uveitis, granulomatous; early onset of symptoms		RP1
353	LL353	M	AR	22	infancy/childhood	photophobia	0.05/0.05	OU: high astigmatism	Cone dystrophy				PDE6C
emmetropia (no or minor refractive error): [-3,00; +3,00] D
high astigmatism: > 3.00 D
moderate myopia: [-6.50; -3.00] D
high myopia: [-12.00; -7.00] D
extremely high myopia: < -12.00 D
moderate hyperopia: [+3.00; +6.50] D
high hyperopia [+7.00; +12.00] D
extremely high hyperopia > +12.00 D
D - diopter; NLP - no light perception; VF - visual field; VA - visual acuity; CV - color vision; HM - hand motion visual acuity; OD - right eye; OS - left eye; OU - both eyes; ERG - electroretinogram
M - male; F - female; AR - autosomal recessive; AD - autosomal dominant; IS - isolated; XL - X-linked; N/A - not available
