# Supplementary material for: The first genetic landscape of inherited retinal dystrophies in Portuguese patients identifies recurrent homozygous mutations as a frequent cause of pathogenesis
Source: PNAS Nexus. 2023 Feb 13;2(3):pgad043. doi: 10.1093/pnasnexus/pgad043 (PMC10003751; doi:10.1093/pnasnexus/pgad043)
Supplement: pgad043_Supplementary_Data [file pgad043_supplementary_data.zip › PNASNEXUS-PNASNEXUS-2022-00861-s02.xlsx]

## Sheet: Table
Table S2. Genotypes from the 'solved', 'likely solved', and 'uncertain' classes.
Patient information				Detection method	Gene	Variant information										Segregation (number of family members)	Comments
Study code	Gender	Clinical Diagnosis Category	Status			Zygosity	Type of variant	Genomic position	Nucleotide position	Protein position	Frequency (gnomAD WES)	ACMG (2022)	PMID	ClinVar classification	ClinVar ID
LL127	F	Retinitis pigmentosa	solved	WES + Sanger	ABCA4	COMP HET	intronic	NC_000001.10:g.94486967T>C	NM_000350.3:c.4849-2A>G	NP_000341.2:p.?	.	P	NA	LP	986969	Yes (1)
LL127	F	Retinitis pigmentosa		WES + Sanger	ABCA4	COMP HET	deletion	NC_000001.10:g.94564011_94564421del	NM_000350.3:c.699_768+341del	NP_000341.2:p.?	.	P	32619608	P	856501	Yes (1)
LL156	F	Stargardt disease	solved	WES	ABCA4	HOM	missense	NC_000001.10:g.94528266G>A	NM_000350.3:c.1804C>T	NP_000341.2:p.(Arg602Trp)	4.477e-05	P	9973280	P	99084	Yes (1)
LL159	F	Cone-rod dystrophy	uncertain	WES	ABCA4	COMP HET	missense	NC_000001.10:g.94495996T>A	NM_000350.3:c.4340A>T	NP_000341.2:p.(Glu1447Val)	.	LP/VUS	29114839	VUS	1471303
LL159	F	Cone-rod dystrophy		WES	ABCA4	COMP HET	intronic	NC_000001.10:g.94490606T>C	NM_000350.3:c.4540-2A>G	NP_000341.2:p.?	4.061e-06	P	25066811	P	92869
LL167	F	Macular dystrophy	solved	WES	ABCA4	COMP HET	missense	NC_000001.10:g.94586570A>G	NM_000350.3:c.32T>C	NP_000341.2:p.(Leu11Pro)	4.061e-06	P	9781034	P/LP	99217	Yes (1)
LL167	F	Macular dystrophy		WES	ABCA4	COMP HET	missense	NC_000001.10:g.94463425G>C	NM_000350.3:c.6721C>G	NP_000341.2:p.(Leu2241Val)	0.0001	LP	29925512	VUS/P	99487	Yes (1)	in cis with a known hypomorphic variant NM_000350.3:c.5603A>T, p.(Asn1868Ile) (ClinVar ID 99390)
LL169	F	Stargardt disease	solved	WES	ABCA4	HOM	missense	NC_000001.10:g.94509018C>T	NM_000350.3:c.3064G>A	NP_000341.2:p.(Glu1022Lys)	8.129e-06	P	11702214	P/LP	99196
LL180	F	Cone-rod dystrophy	solved	WES	ABCA4	HOM	non-frameshift deletion	NC_000001.10:g.94485279_94485293del	NM_000350.3:c.5044_5058del	NP_000341.2:p.(Val1682_Val1686del)	2.454e-05	P	9054934	P	99340
LL208	F	Stargardt disease	solved	WES	ABCA4	HOM	intronic	NC_000001.10:g.94476951A>G	NM_000350.3:c.5461-10T>C	NP_000341.2:p.?	0.0002	P	10958763	P/LP	92870
LL216	F	Stargardt disease	uncertain	WES	ABCA4	HOM	startloss	NC_000001.10:g.94586600A>G	NM_000350.3:c.2T>C	NP_000341.2:p.(Met1?)	.	LP	19365591	NA	NA
LL291	F	Cone-rod dystrophy	likely solved	WES + Sanger	ABCA4	COMP HET	missense	NC_000001.10:g.94586570A>G	NM_000350.3:c.32T>C	NP_000341.2:p.(Leu11Pro)	4.061e-06	P	9781034	P/LP	99217
LL291	F	Cone-rod dystrophy		WES + Sanger	ABCA4	COMP HET	intronic	NC_000001.10:g.94484001C>T	NM_000350.3:c.5196+1137G>A	NP_000341.2:p.?	.	P	23918662	P/LP	438100
LL305	F	Stargardt disease	likely solved	WES	ABCA4	COMP HET	non-frameshift deletion	NC_000001.10:g.94485279_94485293del	NM_000350.3:c.5044_5058del	NP_000341.2:p.(Val1682_Val1686del)	2.454e-05	P	9054934	P	99340
LL305	F	Stargardt disease		WES	ABCA4	COMP HET	missense	NC_000001.10:g.94471040A>G	NM_000350.3:c.6104T>C	NP_000341.2:p.(Leu2035Pro)	.	LP	11527935	not provided	99429
LL328	M	Cone-rod dystrophy	solved	WES	ABCA4	HOM	non-frameshift deletion	NC_000001.10:g.94485279_94485293del	NM_000350.3:c.5044_5058del	NP_000341.2:p.(Val1682_Val1686del)	2.454e-05	P	9054934	P	99340		co-occurring with a homozygous variant with conflicting interpretation of pathogenicity NM_000350.3:c.4926C>G, p.(Ser1642Arg) (ClinVar ID 99332)
LL331	F	Cone-rod dystrophy	solved	WES	ABCA4	HOM	missense	NC_000001.10:g.94508433G>A	NM_000350.3:c.3212C>T	NP_000341.2:p.(Ser1071Leu)	8.122e-06	P	9973280	P/LP	99208
LL340	F	Cone-rod dystrophy	solved	WES	ABCA4	HOM	stopgain	NC_000001.10:g.94487455C>A	NM_000350.3:c.4720G>T	NP_000341.2:p.(Glu1574Ter)	4.061e-06	P	19365591	P	1460063
LL345	F	Stargardt disease	likely solved	WES	ABCA4	COMP HET	missense	NC_000001.10:g.94496666G>A	NM_000350.3:c.4139C>T	NP_000341.2:p.(Pro1380Leu)	0.0002	P	9973280	P/LP	7904
LL345	F	Stargardt disease		WES	ABCA4	COMP HET	missense	NC_000001.10:g.94486896G>A	NM_000350.3:c.4918C>T	NP_000341.2:p.(Arg1640Trp)	3.656e-05	P	9781034	P/LP	99330
LL51	F	Stargardt disease	solved	WES	ABCA4	COMP HET	stopgain	NC_000001.10:g.94487455C>A	NM_000350.3:c.4720G>T	NP_000341.2:p.(Glu1574Ter)	4.061e-06	P	19365591	P	1460063	Yes (1)
LL51	F	Stargardt disease		WES	ABCA4	COMP HET	missense	NC_000001.10:g.94480232G>A	NM_000350.3:c.5327C>T	NP_000341.2:p.(Pro1776Leu)	.	P	11527935	P/LP	431947	Yes (1)
LL53	F	Retinitis pigmentosa	solved	WES	ABCA4	HOM	stopgain	NC_000001.10:g.94487455C>A	NM_000350.3:c.4720G>T	NP_000341.2:p.(Glu1574Ter)	4.061e-06	P	19365591	P	1460063
LL87	M	Stargardt disease	likely solved	WES	ABCA4	COMP HET	missense	NC_000001.10:g.94496008C>T	NM_000350.3:c.4328G>A	NP_000341.2:p.(Arg1443His)	2.031e-05	P	10958763	P/LP	99278
LL87	M	Stargardt disease		WES	ABCA4	COMP HET	stopgain	NC_000001.10:g.94471056G>A	NM_000350.3:c.6088C>T	NP_000341.2:p.(Arg2030Ter)	2.844e-05	P	9973280	P/LP	7907
LL234	M	Usher syndrome	solved	WES	ADGRV1	HOM	stopgain	NC_000005.9:g.89940652C>A	NM_032119.4:c.2864C>A	NP_115495.3:p.(Ser955Ter)	8.336e-06	P	19357117	P	817512
LL1	M	Syndromic	solved	WES	ARL2BP	HOM	intronic	NC_000016.9:g.57282556G>A	NM_012106.4:c.207+1G>A	NP_036238.1:p.?	0.0001	P	31425546	P	437946
LL263	F	Syndromic	solved	WES	ARL2BP	HOM	intronic	NC_000016.9:g.57282556G>A	NM_012106.4:c.207+1G>A	NP_036238.1:p.?	0.0001	P	31425546	P	437946
LL89	F	Retinitis pigmentosa	solved	WES	ARL2BP	HOM	frameshift deletion	NC_000016.9:g.57279312_57279315del	NM_012106.4:c.33_36del	NP_036238.1:p.(Phe13ProfsTer15)	.	P	31425546	NA	NA	Yes (1)
LL197	F	Usher syndrome	likely solved	WES	ARSG	COMP HET	missense	NC_000017.10:g.66339779T>C	NM_001267727.2:c.253T>C	NP_001254656.1:p.(Ser85Pro)	8.147e-06	P	33300174	VUS	961169		in trans based on NGS reads
LL197	F	Usher syndrome		WES	ARSG	COMP HET	missense	NC_000017.11:g.66339864G>A	NM_001267727.2:c.338G>A	NP_001254656.1:p.(Gly113Asp)	4.064e-06	LP	33300174	P	992638		in trans based on NGS reads
LL64	F	Usher syndrome	solved	WES	ARSG	HOM	frameshift deletion	NC_000017.11:g.66416352del	NM_001267727.2:c.1326del	NP_001254656.1:p.(Ser443AlafsTer12)	6.5e-05	P	33300174	VUS	992583	Yes (1)
LL230	M	Syndromic	solved	WES	BBS1	HOM	missense	NC_000011.9:g.66293652T>G	NM_024649.5:c.1169T>G	NP_078925.3:p.(Met390Arg)	0.0015	P	12118255	P/LP	12143
LL326	F	Syndromic	solved	WES	BBS1	HOM	missense	NC_000011.9:g.66293652T>G	NM_024649.5:c.1169T>G	NP_078925.3:p.(Met390Arg)	0.0015	P	12118255	P/LP	12143
LL3	M	Chorioretinal dystrophy	solved	WES	BEST1	HOM	missense	NC_000011.9:g.61724904G>A	NM_004183.4:c.682G>A	NP_004174.1:p.(Asp228Asn)	4.061e-06	P	19853238	P/LP/VUS	2748
LL202	M	Cone-rod dystrophy	solved	WES	CACNA1F	HOM	stopgain	NC_000023.10:g.49067064G>A	NM_001256789.3:c.4471C>T	NP_001243718.1:p.(Arg1491Ter)	0	P	30576320	P	587382
LL310	M	Cone-rod dystrophy	solved	WES	CACNA1F	HEMI	frameshift deletion	NC_000023.10:g.49074441del	NM_001256789.3:c.2953del	NP_001243718.1:p.(Ala985ProfsTer9)	.	LP	NA	NA	NA
LL130	M	Retinitis pigmentosa	likely solved	WES	CEP290	COMP HET	missense	NC_000012.11:g.88482927A>G	NM_025114.4:c.3911T>C	NP_079390.3:p.(Met1304Thr)	0	VUS	32865313	VUS	802877	Yes (2)
LL130	M	Retinitis pigmentosa		WES	CEP290	COMP HET	missense	NC_000012.11:g.88465636C>G	NM_025114.4:c.5777G>C	NP_079390.3:p.(Arg1926Pro)	4.23e-06	VUS	21153841	P/LP	659046	Yes (2)
LL166	F	Leber congenital amaurosis	solved	WES	CEP290	HOM	intronic	NC_000012.11:g.88477732C>A	NM_025114.4:c.4705-1G>T	NP_079390.3:p.?	3.491e-05	P	16199547	P/LP	420091
LL49	M	Retinitis pigmentosa	likely solved	WES	CEP290	HOM	missense	NC_000012.11:g.88533299T>C	NM_025114.4:c.223A>G	NP_079390.3:p.(Lys75Glu)	4.235e-06	VUS	33576794	VUS/P	802880	Yes (3)
LL18	F	Cone-rod dystrophy	solved	WES	CERKL	HOM	stopgain	NC_000002.11:g.182423344G>A	NM_201548.5:c.769C>T	NP_963842.1:p.(Arg257Ter)	0.0004	P	14681825	P/LP	2364
LL204	F	Cone-rod dystrophy	solved	WES	CERKL	HOM	stopgain	NC_000002.11:g.182423344G>A	NM_201548.5:c.769C>T	NP_963842.1:p.(Arg257Ter)	0.0004	P	14681825	P/LP	2364
LL205	F	Retinitis pigmentosa	solved	WES	CERKL	HOM	stopgain	NC_000002.11:g.182423344G>A	NM_201548.5:c.769C>T	NP_963842.1:p.(Arg257Ter)	0.0004	P	14681825	P/LP	2364
LL239	M	Cone-rod dystrophy	solved	WES	CERKL	HOM	frameshift deletion	NC_000002.11:g.182521490_182521504del	NM_201548.5:c.237_238+13del	NP_963842.1:p.?	2.469e-05	P	14681825	P/LP	844031
LL248	F	Retinitis pigmentosa	solved	WES	CERKL	HOM	frameshift deletion	NC_000002.11:g.182403967_182403970del	NM_201548.5:c.1389_1392del	NP_963842.1:p.(Tyr464LeufsTer5)	4.072e-06	P	14681825	P	1072011
LL37	M	Retinitis pigmentosa	solved	WES	CERKL	HOM	frameshift deletion	NC_000002.11:g.182403967_182403970del	NM_201548.5:c.1389_1392del	NP_963842.1:p.(Tyr464LeufsTer5)	4.072e-06	P	14681825	P	1072011
LL13	F	Retinitis pigmentosa	solved	WES	CFAP410	HOM	frameshift insertion	NC_000021.8:g.45759044_45759045insTGCACGCTGTGCAGCT	NM_004928.3:c.33_34insAGCTGCACAGCGTGCA	NP_004919.1:p.(Ala12SerfsTer60)	4.462e-05	P	23105016	P	438159
LL133	M	Retinitis pigmentosa	solved	WES	CFAP410	HOM	frameshift insertion	NC_000021.8:g.45759044_45759045insTGCACGCTGTGCAGCT	NM_004928.3:c.33_34insAGCTGCACAGCGTGCA	NP_004919.1:p.(Ala12SerfsTer60)	4.462e-05	P	23105016	P	438159
LL19	F	Retinitis pigmentosa	solved	WES	CFAP410	HOM	frameshift insertion	NC_000021.8:g.45759044_45759045insTGCACGCTGTGCAGCT	NM_004928.3:c.33_34insAGCTGCACAGCGTGCA	NP_004919.1:p.(Ala12SerfsTer60)	4.462e-05	P	23105016	P	438159
LL11	M	Chorioretinal dystrophy	solved	Sanger	CHM	HEMI	frameshift deletion	NC_000023.10:g.85218846_85218847del	NM_000390.4:c.525_526del	NP_000381.1:p.(Glu177LysfsTer6)	.	P	9067750	P	279773	Yes (2)
LL2	M	Chorioretinal dystrophy	solved	Sanger	CHM	HEMI	frameshift deletion	NC_000023.10:g.85166266_85166343del	NM_000390.4:c.1168_1244+1del	NP_000381.1:p.(Met390_Leu415del)	.	LP	NA	NA	NA	Yes (2)
LL23	M	Chorioretinal dystrophy	solved	Sanger	CHM	HEMI	stopgain	NC_000023.10:g.85212923G>A	NM_000390.4:c.877C>T	NP_000381.1:p.(Arg293Ter)	.	P	7981670	P	11154
LL244	F	Retinitis pigmentosa	solved	WES	CLN3	COMP HET	missense	NC_000016.9:g.28488941G>A	NM_001042432.2:c.1213C>T	NP_001035897.1:p.(Arg405Trp)	6.118e-05	P	24154662	P/LP/VUS	418137	Yes (3)
LL244	F	Retinitis pigmentosa		WES	CLN3	COMP HET	deletion	NC_000016.9:g.28497286_28498251del	NM_001042432.2:c.461-280_677+382del	NP_001035897.1:p.(Gly154Alafs*29)	.	P	7553855	P	3552	Yes (3)	deletion of exons 5 and 6 in CLN3
LL101	M	Cone-rod dystrophy	solved	WES	CNGA3	COMP HET	missense	NC_000002.11:g.99012706G>C	NM_001298.3:c.1073G>C	NP_001289.1:p.(Trp358Ser)	.	LP	NA	NA	NA	Yes (1)
LL101	M	Cone-rod dystrophy		WES	CNGA3	COMP HET	missense	NC_000002.11:g.99012543G>C	NM_001298.3:c.910G>C	NP_001289.1:p.(Gly304Arg)	.	LP	NA	NA	NA	Yes (1)
LL287	M	Achromatopsia	uncertain	WES	CNGA3	HOM	missense	NC_000002.11:g.98996754C>A	NM_001298.3:c.332C>A	NP_001289.1:p.(Ser111Tyr)	.	VUS	NA	NA	NA
LL182	F	Retinitis pigmentosa	solved	WES	CNGB1	HOM	frameshift deletion	NC_000016.9:g.57938705_57938706del	NM_001297.5:c.2567_2568del	NP_001288.3:p.(Phe856Ter)	.	LP/P	30902645	NA	NA
LL279	M	Retinitis pigmentosa	solved	WES	CNGB1	HOM	stopgain	NC_000016.9:g.57953064G>T	NM_001297.5:c.1896C>A	NP_001288.3:p.(Cys632Ter)	8.123e-06	P	15557452	P	852025
LL32	F	Retinitis pigmentosa	uncertain	WES	CNGB1	HOM	duplication	NC_000016.9:g.57938611_57960359dup	NM_001297.5:c.1536-3071_2634+31dup	NP_001288.3.p?	.	VUS	NA	NA	NA	Yes (2)	deletion of exons 18-26 in CNGB1
LL139	F	Achromatopsia	solved	WES	CNGB3	HOM	frameshift deletion	NC_000008.10:g.87656009del	NM_019098.5:c.1148del	NP_061971.3:p.(Thr383IlefsTer13)	0.0017	P	10958649	P	5225
LL213	M	Achromatopsia	solved	WES	CNGB3	HOM	frameshift deletion	NC_000008.10:g.87656009del	NM_019098.5:c.1148del	NP_061971.3:p.(Thr383IlefsTer13)	0.0017	P	10958649	P	5225
LL306	F	Achromatopsia	solved	WES	CNGB3	HOM	frameshift deletion	NC_000008.10:g.87656009del	NM_019098.5:c.1148del	NP_061971.3:p.(Thr383IlefsTer13)	0.0017	P	10958649	P	5225
LL134	F	Cone-rod dystrophy	uncertain	WES	CRB1	COMP HET	non-frameshift insertion	NC_000001.10:g.197390796_197390798dup	NM_201253.3:c.1838_1840dup	NP_957705.1:p.(Leu613_Gly614insVal)	.	P/VUS	NA	VUS	1514726
LL134	F	Cone-rod dystrophy		WES	CRB1	COMP HET	missense	NC_000001.10:g.197403973A>G	NM_201253.3:c.2980A>G	NP_957705.1:p.(Lys994Glu)	.	VUS	NA	VUS	1052481
LL219	F	Leber congenital amaurosis	solved	WES	CRB1	HOM	missense	NC_000001.10:g.197403836G>A	NM_201253.3:c.2843G>A	NP_957705.1:p.(Cys948Tyr)	0.0002	P	10508521	P	39614
LL243	F	Cone dystrophy	solved	WES	CRB1	COMP HET	missense	NC_000001.10:g.197403836G>A	NM_201253.3:c.2843G>A	NP_957705.1:p.(Cys948Tyr)	0.0002	P	10508521	P	39614	Yes (1)
LL243	F	Cone dystrophy		WES	CRB1	COMP HET	non-frameshift deletion	NC_000001.10:g.197297979_197297987del	NM_201253.3:c.498_506del	NP_957705.1:p.(Ile167_Gly169del)	0.0006	P	23379534	P/LP/LB	96659	Yes (1)
LL44	F	Leber congenital amaurosis	solved	Sanger	CRB1	HOM	frameshift deletion	NC_000001.10:g.197404619_197404620del	NM_201253.3:c.3626_3627del	NP_957705.1:p.(Val1209GlufsTer3)	.	P	NA	NA	NA
LL338	F	Retinitis pigmentosa	solved	WES	CRX	HET	missense	NC_000019.9:g.48339520C>T	NM_000554.6:c.121C>T	NP_000545.1:p.(Arg41Trp)	8.124e-06	P	9427255	P	7418
LL94	F	Cone-rod dystrophy	solved	WES	CRX	HET	missense	NC_000019.9:g.48339520C>T	NM_000554.6:c.121C>T	NP_000545.1:p.(Arg41Trp)	8.124e-06	P	9427255	P	7418
LL20	F	Cone-rod dystrophy	solved	WES	DRAM2	HOM	intronic	NC_000001.10:g.111663133G>T	NM_001349884.2:c.517+5C>A	NP_001336813.1:p.?	.	LP	NA	NA	NA	Yes (2)
LL138	M	Retinitis pigmentosa	solved	SNP-chip	EYS	HOM	deletion	NC_000006.11:g.65665873_65773340del	NM_001142800.2:c.2024-5718_2260-10064del	NP_001136272.1:p.(Gly675Glnfs*9)	.	P	NA	NA	NA		deletion of exons 13 and 14 in EYS
LL173	F	Retinitis pigmentosa	solved	WES	EYS	HOM	deletion	NC_000006.11:g.65665873_65773340del	NM_001142800.2:c.2024-5718_2260-10064del	NP_001136272.1:p.(Gly675Glnfs*9)	.	P	NA	NA	NA		deletion of exons 13 and 14 in EYS
LL174	M	Retinitis pigmentosa	solved	WES	EYS	HOM	stopgain	NC_000006.11:g.65301640G>A	NM_001142800.2:c.4120C>T	NP_001136272.1:p.(Arg1374Ter)	1.347e-05	P	18836446	P	802236
LL175	M	Retinitis pigmentosa	likely solved	Sanger + WES of sibling	EYS	COMP HET	deletion	NC_000006.11:g.?	NM_001142800.2:c.(5927+1_5928-1)_(6078+1_6079-1)del	NP_001136272.1):p.(Gln1977Cysfs*12)	.	NA	NA	NA	NA	Yes (1)	deletion of exon 29 in EYS (exact breakpoints were not established)
LL175	M	Retinitis pigmentosa		Sanger + WES of sibling	EYS	COMP HET	deletion	NC_000006.11:g:65665873_65773340del	NM_001142800.2:c.2024-5718_2260-10064del	NP_001136272.1:p.(Gly675Glnfs*9)	.	P	NA	NA	NA	Yes (1)	deletion of exons 13 and 14 in EYS
LL176	F	Retinitis pigmentosa	likely solved	WES	EYS	COMP HET	stopgain	NC_000006.11:g.65301640G>A	NM_001142800.2:c.4120C>T	NP_001136272.1:p.(Arg1374Ter)	1.347e-05	P	18836446	P	802236
LL176	F	Retinitis pigmentosa		WES	EYS	COMP HET	stopgain	NC_000006.11:g.65301309C>T	NM_001142800.2:c.4451G>A	NP_001136272.1:p.(Trp1484Ter)	4.041e-05	P	21069908	P	1459301
LL218	F	Retinitis pigmentosa	likely solved	WES	EYS	COMP HET	stopgain	NC_000006.11:g.65301640G>A	NM_001142800.2:c.4120C>T	NP_001136272.1:p.(Arg1374Ter)	1.347e-05	P	18836446	P	802236
LL218	F	Retinitis pigmentosa		WES	EYS	COMP HET	frameshift deletion	NC_000006.11:g.64709009del	NM_001142800.2:c.6794del	NP_001136272.1:p.(Pro2265GlnfsTer46)	0.0002	P	18836446	P	281325
LL237	M	Retinitis pigmentosa	solved	WES	EYS	HOM	duplication	NC_000006.11:g.64581690_64799480dup	NM_001142800.2:c.6425-7585_7056-7439dup	NP_001278938.1:p.?	.	LP	NA	NA	NA		duplication of exons 32-35 in EYS
LL245	F	Retinitis pigmentosa	solved	WES	EYS	COMP HET	stopgain	NC_000006.11:g.65655687G>A	NM_001142800.2:c.2380C>T	NP_001136272.1:p.(Arg794Ter)	1.352e-05	P	18836446	P	650440	Yes (1)
LL245	F	Retinitis pigmentosa		WES	EYS	COMP HET	missense	NC_000006.11:g.64574079C>T	NM_001142800.2:c.7228G>A	NP_001136272.1:p.(Ala2410Thr)	.	LP	NA	NA	NA	Yes (1)
LL274	F	Retinitis pigmentosa	solved	WES	EYS	HOM	deletion	NC_000006.11:g.65665873_65773340del	NM_001142800.2:c.2024-5718_2260-10064del	NP_001136272.1:p.(Gly675Glnfs*9)	.	P	NA	NA	NA		deletion of exons 13 and 14 in EYS
LL278	F	Retinitis pigmentosa	solved	WES + WGS	EYS	HOM	duplication	NC_000006.11:g.64581690_64799480dup	NM_001142800.2:c.6425-7585_7056-7439dup	NP_001278938.1:p.?	.	LP	NA	NA	NA		duplication of exons 32-35 in EYS
LL296	F	Retinitis pigmentosa	likely solved	WES	EYS	COMP HET	stopgain	NC_000006.11:g.65301640G>A	NM_001142800.2:c.4120C>T	NP_001136272.1:p.(Arg1374Ter)	1.347e-05	P	18836446	P	802236
LL296	F	Retinitis pigmentosa		WES	EYS	COMP HET	intronic	NC_000006.11:g.65098735T>C	NM_001142800.2:c.5928-2A>G	NP_001136272.1:p.?	2.707e-05	P	20333770	P	438200
LL311	F	Retinitis pigmentosa	solved	WES	EYS	HOM	deletion	NC_000006.11:g.65665873_65773340del	NM_001142800.2:c.2024-5718_2260-10064del	NP_001136272.1:p.(Gly675Glnfs*9)	.	P	NA	NA	NA		deletion of exons 13 and 14 in EYS
LL332	F	Retinitis pigmentosa	solved	WES	EYS	HOM	duplication	NC_000006.11:g.?	NM_001142800.2:c.(6191+1_6192-1)_(6424+1_6425-1)dup	NP_001136272.1:p.(Asp2142Leufs*8)	.	NA	NA	NA	NA		duplication of exon 31 in EYS (exact breakpoints were not established)
LL46	M	Retinitis pigmentosa	solved	Sanger	EYS	HOM	deletion	NC_000006.11:g.65665873_65773340del	NM_001142800.2:c.2024-5718_2260-10064del	NP_001136272.1:p.(Gly675Glnfs*9)	.	P	NA	NA	NA		deletion of exons 13 and 14 in EYS
LL47	F	Retinitis pigmentosa	solved	Sanger	EYS	HOM	deletion	NC_000006.11:g.65665873_65773340del	NM_001142800.2:c.2024-5718_2260-10064del	NP_001136272.1:p.(Gly675Glnfs*9)	.	P	NA	NA	NA		deletion of exons 13 and 14 in EYS
LL63	F	Retinitis pigmentosa	solved	WES	EYS	COMP HET	stopgain	NC_000006.11:g.65301660G>T	NM_001142800.2:c.4100C>A	NP_001136272.1:p.(Ser1367Ter)	.	LP	NA	NA	NA	Yes (3)
LL63	F	Retinitis pigmentosa		WES	EYS	COMP HET	frameshift deletion	NC_000006.11:g.64709009del	NM_001142800.2:c.6794del	NP_001136272.1:p.(Pro2265GlnfsTer46)	0.0002	P	18836446	P	281325	Yes (3)
LL88	F	Retinitis pigmentosa	solved	Sanger	EYS	HOM	deletion	NC_000006.11:g.65665873_65773340del	NM_001142800.2:c.2024-5718_2260-10064del	NP_001136272.1:p.(Gly675Glnfs*9)	.	P	NA	NA	NA		deletion of exons 13 and 14 in EYS
LL93	F	Retinitis pigmentosa	solved	Sanger	EYS	HOM	deletion	NC_000006.11:g.65665873_65773340del	NM_001142800.2:c.2024-5718_2260-10064del	NP_001136272.1:p.(Gly675Glnfs*9)	.	P	NA	NA	NA		deletion of exons 13 and 14 in EYS
LL74	M	Retinitis pigmentosa	solved	WES	FAM161A	HOM	frameshift deletion	NC_000002.11:g.62066719del	NM_001201543.2:c.1420del	NP_001188472.1:p.(Ala474GlnfsTer10)	.	LP	NA	NA	NA
LL209	M	Retinitis pigmentosa	solved	WES	FLVCR1	COMP HET	intronic	NC_000001.10:g.213056785G>A	NM_014053.4:c.1092+5G>A	NP_054772.1:p.?	0.0002	P	23591405	P/LP	374768	Yes (2)
LL209	M	Retinitis pigmentosa		WES	FLVCR1	COMP HET	stopgain	NC_000001.10:g.213061234C>T	NM_014053.4:c.1198C>T	NP_054772.1:p.(Gln400Ter)	.	P	NA	P	1420825	Yes (2)
LL203	F	Cone-rod dystrophy	solved	WES	GUCA1A	HET	missense	NC_000006.11:g.42146630G>C	NM_001384910.1:c.442G>C	NP_001371839.1:p.(Asp148His)	.	LP	NA	NA	NA
LL224	F	Leber congenital amaurosis	solved	WES	GUCY2D	HOM	missense	NC_000017.10:g.7907188A>G	NM_000180.4:c.740A>G	NP_000171.1:p.(His247Arg)	.	VUS	NA	LP	974630
LL71	M	Cone-rod dystrophy	solved	WES	GUCY2D	HET	missense	NC_000017.10:g.7918019G>A	NM_000180.4:c.2513G>A	NP_000171.1:p.(Arg838His)	.	P	10676808	P/LP	9357	Yes (2)
LL124	F	Retinitis pigmentosa	solved	WES	IMPG1	HET	intronic	NC_000006.11:g.76660278C>T	NM_001563.4:c.1824+1G>A	NP_001554.2:p.?	4.242e-06	P	23993198	LP	1240018	Yes (1)
LL315	F	Retinitis pigmentosa	uncertain	WES	IMPG1	HOM	missense	NC_000006.11:g.76657199G>A	NM_001563.4:c.1876C>T	NP_001554.2:p.(Leu626Phe)	4.066e-06	VUS	32817297	VUS	1063374
LL215	M	Retinitis pigmentosa	uncertain	WES	IMPG2	HOM	missense	NC_000003.11:g.100962404T>C	NM_016247.4:c.2771A>G	NP_057331.2:p.(Tyr924Cys)	.	VUS	NA	NA	NA
LL105	F	Leber congenital amaurosis	solved	WES	INPP5E	HOM	missense	NC_000009.11:g.139324200C>T	NM_019892.6:c.1862G>A	NP_063945.2:p.(Arg621Gln)	.	P	23034536	LP	812336	Yes (2)
LL135	F	Syndromic	solved	WES	INPP5E	HOM	missense	NC_000009.11:g.139324200C>T	NM_019892.6:c.1862G>A	NP_063945.2:p.(Arg621Gln)	.	P	23034536	LP	812336
LL235	F	Retinitis pigmentosa	solved	WES	INPP5E	COMP HET	missense	NC_000009.11:g.139326369G>A	NM_019892.6:c.1456C>T	NP_063945.2:p.(Arg486Cys)	8.077e-05	LP	34188062	LP/VUS	391693	Yes (1)
LL235	F	Retinitis pigmentosa		WES	INPP5E	COMP HET	missense	NC_000009.11:g.139329214G>A	NM_019892.6:c.914C>T	NP_063945.2:p.(Thr305Ile)	.	LP	34188062	VUS	1065697	Yes (1)
LL102	F	Cone dystrophy	solved	WES	KCNV2	HOM	stopgain	NC_000009.11:g.2718517A>T	NM_133497.4:c.778A>T	NP_598004.1:p.(Lys260Ter)	3.848e-05	P	33309813	P	265419
LL330	M	Cone dystrophy	solved	WES	KCNV2	HOM	deletion	NC_000009.11:g.?	NA	NP_598004.1:p.?	NA	NA	33546218	NA	NA		deletion of whole KCNV2 (exact breakpoints were not established)
LL297	M	Leber congenital amaurosis	solved	WES	LCA5	HOM	frameshift deletion	NC_000006.11:g.80203441_80203447del	NM_001122769.3:c.744_750del	NP_001116241.1:p.(Ser249ThrfsTer35)	.	P	NA	P	978441
LL201	M	Retinitis pigmentosa	solved	WES	MERTK	COMP HET	intronic	NC_000002.11:g.112777100G>T	NM_006343.3:c.2189+1G>T	NP_006334.2:p.?	2.031e-05	P	19403518	P	5403	Yes (2)
LL201	M	Retinitis pigmentosa		WES	MERTK	COMP HET	missense	NC_000002.11:g.112779018G>T	NM_006343.3:c.2209G>T	NP_006334.2:p.(Val737Phe)	.	LP	NA	NA	NA	Yes (2)	in cis with a known VUS in MERTK NM_006343.2:c.659C>G, p.(Ala220Gly) (ClinVar ID 962041)
LL39	M	Retinitis pigmentosa	solved	WES	MERTK	HOM	intronic	NC_000002.11:g.112777100G>T	NM_006343.3:c.2189+1G>T	NP_006334.2:p.?	2.031e-05	P	19403518	P	5403
LL86	F	Cone-rod dystrophy	solved	WES	MFSD8	HOM	missense	NC_000004.11:g.128841897C>G	NM_001363520.2:c.1244G>C	NP_001350449.1:p.(Arg415Pro)	4.062e-06	VUS	30543658	NA	NA
LL17	M	Usher syndrome	solved	WES	MYO7A	COMP HET	missense	NC_000011.9:g.76909587G>C	NM_000260.4:c.4489G>C	NP_000251.3:p.(Gly1497Arg)	.	LP	27460420	P	802708	Yes (1)
LL17	M	Usher syndrome		WES	MYO7A	COMP HET	missense	NC_000011.9:g.76916536T>A	NM_000260.4:c.5510T>A	NP_000251.3:p.(Leu1837His)	.	P	27460420	P	1457981	Yes (1)
LL259	M	Usher syndrome	solved	WES	MYO7A	COMP HET	frameshift insertion	NC_000011.9:g.76867064dup	NM_000260.4:c.397dup	NP_000251.3:p.(His133ProfsTer7)	2.039e-05	P	27460420	P	43229	Yes (1)
LL259	M	Usher syndrome		WES	MYO7A	COMP HET	missense	NC_000011.9:g.76916536T>A	NM_000260.4:c.5510T>A	NP_000251.3:p.(Leu1837His)	.	P	27460420	P	1457981	Yes (1)
LL333	M	Usher syndrome	solved	WES	MYO7A	COMP HET	frameshift insertion	NC_000011.9:g.76883925dup	NM_000260.4:c.1929dup	NP_000251.3:p.(Pro644AlafsTer67)	.	LP	NA	NA	NA	Yes (1)
LL333	M	Usher syndrome		WES	MYO7A	COMP HET	frameshift insertion	NC_000011.9:g.76867064dup	NM_000260.4:c.397dup	NP_000251.3:p.(His133ProfsTer7)	2.039e-05	P	27460420	P	43229	Yes (1)
LL58	M	Usher syndrome	solved	Sanger	MYO7A	HOM	frameshift insertion	NC_000011.9:g.76867064dup	NM_000260.4:c.397dup	NP_000251.3:p.(His133ProfsTer7)	2.039e-05	P	27460420	P	43229	Yes (2)
LL141	F	Retinitis pigmentosa	solved	WES	NR2E3	HOM	intronic	NC_000015.9:g.72103821A>C	NM_014249.4:c.119-2A>C	NP_055064.1:p.?	0.0005	P	10655056	P	28041643
LL212	M	Retinitis pigmentosa	solved	WES	NR2E3	HOM	non-frameshift deletion	NC_000015.9:g.72104179_72104181del	NM_014249.4:c.319_321del	NP_055064.1:p.(Lys107del)	6.774e-06	LP/VUS	NA	NA	NA	Yes (1)
LL170	F	Other	solved	WES	OAT	HOM	missense	NC_000010.10:g.126089510C>T	NM_000274.4:c.1058G>A	NP_000265.1:p.(Gly353Asp)	3.666e-05	LP	1737786	P	170
LL8	M	Usher syndrome	solved	WES	PCDH15	HOM	duplication	NC_000010.10:g.?	NM_033056.3:c.(2220+1_2221-1)_(3122+1_3123-1)dup	NP_001371069.1:p.?	.	NA	NA	NA	NA		duplication of exons 19-23 in PCDH15 (exact breakpoints were not established)
LL5	F	Retinitis pigmentosa	solved	WES	PDE6A	HOM	stopgain	NC_000005.9:g.149264112G>A	NM_000440.3:c.1957C>T	NP_000431.2:p.(Arg653Ter)	2.787e-05	P	26806561	P	437983
LL50	M	Retinitis pigmentosa	solved	WES	PDE6A	HOM	frameshift deletion	NC_000005.9:g.149866201del	NM_000440.3:c.2327del	NP_000431.2:p.(Phe776SerfsTer45)	.	LP/P	NA	NA	NA	Yes (1)
LL267	M	Retinitis pigmentosa	solved	WES	PDE6B	HOM	missense	NC_000004.11:g.654356T>G	NM_000283.4:c.1568T>G	NP_000274.3:p.(Met523Arg)	.	LP	23350551	NA	NA	Yes (1)
LL353	M	Cone dystrophy	uncertain	WES	PDE6C	HOM	missense	NC_000010.10:g.95395279C>T	NM_006204.4:c.1295C>T	NP_006195.3:p.(Ser432Phe)	.	VUS	NA	NA	NA
LL132	M	Retinitis pigmentosa	solved	WES	PRCD	HOM	frameshift insertion	NC_000017.10:g.74536614_74536623dup	NM_001077620.3:c.102_111dup	NP_001071088.1:p.(Ser38Ter)	.	LP	NA	NA	NA
LL104	M	Cone-rod dystrophy	solved	WES	PROM1	HOM	intronic	NC_000004.11:g.15991448C>A	NM_006017.3:c.1984-1G>T	NP_006008.1:p.?	1.825e-05	P	24516651	P	802053
LL187	F	Macular dystrophy	solved	WES	PROM1	HET	missense	NC_000004.11:g.16014922G>A	NM_006017.3:c.1117C>T	NP_006008.1:p.(Arg373Cys)	4.063e-06	P	20393116	P	5610
LL220	F	Cone-rod dystrophy	solved	WES	PROM1	HOM	intronic	NC_000004.11:g.15991448C>A	NM_006017.3:c.1984-1G>T	NP_006008.1:p.?	1.825e-05	P	24516651	P	802053
LL308	F	Leber congenital amaurosis	likely solved	WES	PROM1	COMP HET	intronic	NC_000004.11:g.15991448C>A	NM_006017.3:c.1984-1G>T	NP_006008.1:p.?	1.825e-05	P	24516651	P	802053
LL308	F	Leber congenital amaurosis		WES	PROM1	COMP HET	intronic	NC_000004.11:g.16024948C>T	NM_006017.3:c.784+1G>A	NP_006008.1:p.?	4.332e-06	P	29186038	P	802056
LL339	F	Cone-rod dystrophy	solved	WES	PROM1	HOM	frameshift deletion	NC_000004.11:g.16020079del	NM_006017.3:c.869del	NP_006008.1:p.(Ser290IlefsTer2)	4.067e-06	P	20042663	P	802055
LL7	M	Cone-rod dystrophy	solved	WES	PROM1	COMP HET	intronic	NC_000004.11:g.15991448C>A	NM_006017.3:c.1984-1G>T	NP_006008.1:p.?	1.825e-05	P	24516651	P	802053	Yes (1)
LL7	M	Cone-rod dystrophy		WES	PROM1	COMP HET	frameshift deletion	NC_000004.11:g.16020079del	NM_006017.3:c.869del	NP_006008.1:p.(Ser290IlefsTer2)	4.067e-06	P	20042663	P	802055	Yes (1)
LL84	F	Cone-rod dystrophy	solved	WES	PROM1	COMP HET	stopgain	NC_000004.11:g.15987396C>T	NM_006017.3:c.2267G>A	NP_006008.1:p.(Trp756Ter)	.	LP	NA	NA	NA	Yes (1)
LL84	F	Cone-rod dystrophy		WES	PROM1	COMP HET	stopgain	NC_000004.11:g.16025970A>T	NM_006017.3:c.642T>A	NP_006008.1:p.(Tyr214Ter)	1.24e-05	P	24265693	P	836421	Yes (1)
LL240	F	Retinitis pigmentosa	solved	WES	PRPF31	HET	stopgain	NC_000019.9:g.54632450C>T	NM_015629.4:c.1165C>T	NP_056444.3:p.(Gln389Ter)	.	P	30337596	P/LP	1297104
LL268	M	Retinitis pigmentosa	solved	WES	PRPF8	HET	missense	NC_000017.10:g.1554176T>C	NM_006445.4:c.6928A>G	NP_006436.3:p.(Arg2310Gly)	.	P	11468273	P	438226
LL163	F	Chorioretinal dystrophy	solved	WES	PRPH2	HOM	missense	NC_000006.11:g.42672236G>A	NM_000322.5:c.695C>T	NP_000313.2:p.(Ala232Val)	.	LP	NA	VUS	1187632
LL179	M	Chorioretinal dystrophy	solved	WES	PRPH2	HET	missense	NC_000006.11:g.42666160C>T	NM_000322.5:c.914G>A	NP_000313.2:p.(Gly305Asp)	.	LP	9338584	P/VUS	98718
LL252	M	Cone dystrophy	solved	WES	RAB28	HOM	missense	NC_000004.11:g.13383180G>A	NM_001017979.3:c.430C>T	NP_001017979.1:p.(His144Tyr)	.	LP	NA	NA	NA
LL288	M	Cone-rod dystrophy	solved	WES	RAB28	HOM	missense	NC_000004.11:g.13462415C>T	NM_001017979.3:c.299G>A	NP_001017979.1:p.(Ser100Asn)	.	LP	NA	VUS	1425324	Yes (3)
LL301	M	Cone dystrophy	solved	Sanger	RAB28	HOM	missense	NC_000004.11:g.13383180G>A	NM_001017979.3:c.430C>T	NP_001017979.1:p.(His144Tyr)	.	LP	NA	NA	NA
LL317	F	Cone-rod dystrophy	solved	WES	RAB28	HOM	missense	NC_000004.11:g.13383180G>A	NM_001017979.3:c.430C>T	NP_001017979.1:p.(His144Tyr)	.	LP	NA	NA	NA
LL98	M	Cone dystrophy	solved	WES	RAB28	HOM	missense	NC_000004.11:g.13383180G>A	NM_001017979.3:c.430C>T	NP_001017979.1:p.(His144Tyr)	.	LP	NA	NA	NA
LL100	M	Leber congenital amaurosis	solved	WES	RDH12	HOM	missense	NC_000014.8:g.68193713C>T	NM_152443.3:c.464C>T	NP_689656.2:p.(Thr155Ile)	2.031e-05	P	16269441	P	2059
LL145	F	Leber congenital amaurosis	solved	WES	RDH12	HOM	missense	NC_000014.8:g.68191285C>T	NM_152443.3:c.164C>T	NP_689656.2:p.(Thr55Met)	2.436e-05	P	16269441	P/LP	805928	Yes (2)
LL178	M	Leber congenital amaurosis	solved	WES	RDH12	HOM	missense	NC_000014.8:g.68193713C>T	NM_152443.3:c.464C>T	NP_689656.2:p.(Thr155Ile)	2.031e-05	P	16269441	P	2059
LL193	M	Leber congenital amaurosis	solved	WES	RDH12	COMP HET	startloss	NC_000014.8:g.68189361T>C	NM_152443.3:c.2T>C	NP_689656.2:p.(Met1?)	.	VUS	16269441	NA	NA	Yes (2)
LL193	M	Leber congenital amaurosis		WES	RDH12	COMP HET	missense	NC_000014.8:g.68193713C>T	NM_152443.3:c.464C>T	NP_689656.2:p.(Thr155Ile)	2.031e-05	P	16269441	P	2059	Yes (2)
LL265	M	Macular dystrophy	solved	WES	RDH12	COMP HET	missense	NC_000014.8:g.68193713C>T	NM_152443.3:c.464C>T	NP_689656.2:p.(Thr155Ile)	2.031e-05	P	16269441	P	2059	Yes (2)
LL265	M	Macular dystrophy		WES	RDH12	COMP HET	missense	NC_000014.8:g.68195950G>A	NM_152443.3:c.701G>A	NP_689656.2:p.(Arg234His)	9.854e-05	VUS	16269441	P/LP/VUS	313842	Yes (2)
LL77	M	Cone-rod dystrophy	solved	WES	RDH12	HOM	missense	NC_000014.8:g.68193713C>T	NM_152443.3:c.464C>T	NP_689656.2:p.(Thr155Ile)	2.031e-05	P	16269441	P	2059	Yes (2)
LL90	F	Leber congenital amaurosis	solved	WES	RDH12	COMP HET	missense	NC_000014.8:g.68193713C>T	NM_152443.3:c.464C>T	NP_689656.2:p.(Thr155Ile)	2.031e-05	P	16269441	P	2059	Yes (1)
LL90	F	Leber congenital amaurosis		WES	RDH12	COMP HET	missense	NC_000014.8:g.68193754C>T	NM_152443.3:c.505C>T	NP_689656.2:p.(Arg169Trp)	8.122e-06	P	22065924	P/LP	866945	Yes (1)
LL97	M	Congenital stationary night blindness	solved	WES	RDH5	COMP HET	missense	NC_000012.11:g.56117812G>T	NM_002905.3:c.712G>T	NP_002896.2:p.(Gly238Trp)	0.0002	P	10369264	P/LP	8003	Yes (1)
LL97	M	Congenital stationary night blindness		WES	RDH5	COMP HET	missense	NC_000012.11:g.56118211G>A	NM_002905.3:c.839G>A	NP_002896.2:p.(Arg280His)	8.53e-05	LP	10617778	P	8005	Yes (1)
LL121	F	Retinitis pigmentosa	solved	WES	RHO	HET	missense	NC_000003.11:g.129249760C>T	NM_000539.3:c.403C>T	NP_000530.1:p.(Arg135Trp)	.	P	1862076	P	13028
LL126	F	Retinitis pigmentosa	solved	WES	RHO	HET	missense	NC_000003.11:g.129252554C>T	NM_000539.3:c.1040C>T	NP_000530.1:p.(Pro347Leu)	0	P	2215617	P/LP	13014
LL158	M	Retinitis pigmentosa	uncertain	WES	RHO	HET	frameshift deletion	NC_000003.11:g.129251445_129251456del	NM_000539.3:c.766_777del	NP_000530.1:p.(Ile256_Ile259del)	.	VUS/LP	NA	VUS	984789
LL16	F	Retinitis pigmentosa	solved	WES	RHO	HET	missense	NC_000003.11:g.129247892G>A	NM_000539.3:c.316G>A	NP_000530.1:p.(Gly106Arg)	1.631e-05	P	1301135	P/LP	13038
LL172	M	Retinitis pigmentosa	solved	WES	RHO	HET	missense	NC_000003.11:g.129247892G>A	NM_000539.3:c.316G>A	NP_000530.1:p.(Gly106Arg)	1.631e-05	P	1301135	P/LP	13038
LL183	F	Retinitis pigmentosa	solved	WES	RHO	HET	missense	NC_000003.11:g.129247904T>C	NM_000539.3:c.328T>C	NP_000530.1:p.(Cys110Arg)	.	P	8088850	P	867081
LL206	M	Retinitis pigmentosa	solved	WES	RHO	HET	missense	NC_000003.11:g.129247904T>C	NM_000539.3:c.328T>C	NP_000530.1:p.(Cys110Arg)	.	P	8088850	P	867081
LL262	F	Retinitis pigmentosa	solved	WES	RHO	HET	missense	NC_000003.11:g.129247904T>C	NM_000539.3:c.328T>C	NP_000530.1:p.(Cys110Arg)	.	P	8088850	P	867081
LL65	F	Retinitis pigmentosa	solved	WES	RHO	HET	missense	NC_000003.11:g.129252554C>T	NM_000539.3:c.1040C>T	NP_000530.1:p.(Pro347Leu)	0	P	2215617	P/LP	13014
LL48	F	Congenital stationary night blindness	uncertain	WES	RLBP1	HOM	missense	NC_000015.9:g.89758454C>T	NM_000326.5:c.362G>A	NP_000317.1:p.(Arg121Gln)	2.439e-05	VUS	NA	VUS	1519943
LL233	F	Syndromic	solved	WES	RP1	HET	frameshift deletion	NC_000008.10:g.55538428del	NM_006269.2:c.1986del	NP_006260.1:p.(Lys663ArgfsTer19)	4.086e-06	P	NA	P	1325011		co-occurring with a homozygous novel variant NM_015102.5:c.2956G>A in NPHP4 (VUS according to ACMG)
LL351	M	Retinitis pigmentosa	likely solved	WES	RP1	COMP HET	frameshift deletion	NC_000008.10:g.55538161_55538165del	NM_006269.2:c.1719_1723del	NP_006260.1:p.(Ser574CysfsTer7)	1.219e-05	P	25692139	P/LP	191341		in trans based on NGS reads
LL351	M	Retinitis pigmentosa		WES	RP1	COMP HET	frameshift deletion	NC_000008.10:g.55538428del	NM_006269.2:c.1986del	NP_006260.1:p.(Lys663ArgfsTer19)	4.086e-06	P	NA	P	1325011		in trans based on NGS reads
LL181	M	Retinitis pigmentosa	solved	WES	RP2	HEMI	frameshift deletion	NC_000023.10:g.46713033del	NM_006915.3:c.221del	NP_008846.2:p.(Phe75LeufsTer16)	.	LP	NA	NA	NA
LL316	M	Chorioretinal dystrophy	solved	WES	RP2	HEMI	non-frameshift deletion	NC_000023.10:g.46696549_46696551del	NM_006915.3:c.14_16del	NP_008846.2:p.(Phe5del)	.	P	18552978	P	437942
LL346	M	Retinitis pigmentosa	solved	WES	RP2	HEMI	frameshift delins	NC_000023.10:g.46713084_46713085delinsA	NM_006915.3:c.276_277delinsA	NP_008846.2:p.(Phe92LeufsTer5)	.	LP	NA	NA	NA
LL4	M	Cone-rod dystrophy	solved	WES	RP2	HEMI	non-frameshift deletion	NC_000023.10:g.46696549_46696551del	NM_006915.3:c.14_16del	NP_008846.2:p.(Phe5del)	.	P	18552978	P	437942
LL131	M	Leber congenital amaurosis	solved	WES	RPE65	HOM	missense	NC_000001.10:g.68903976A>G	NM_000329.3:c.1022T>C	NP_000320.1:p.(Leu341Ser)	.	LP	9501220	P	13118	Yes (2)
LL214	M	Leber congenital amaurosis	solved	WES	RPE65	HOM	missense	NC_000001.10:g.68903976A>G	NM_000329.3:c.1022T>C	NP_000320.1:p.(Leu341Ser)	.	LP	9501220	P	13118
LL257	M	Leber congenital amaurosis	likely solved	WES	RPE65	COMP HET	missense	NC_000001.10:g.68903976A>G	NM_000329.3:c.1022T>C	NP_000320.1:p.(Leu341Ser)	.	LP	9501220	P	13118
LL257	M	Leber congenital amaurosis		WES	RPE65	COMP HET	synonymous	NC_000001.10:g.68903897T>C	NM_000329.3:c.1101A>G	NP_000320.1:p.(Arg367=)	.	VUS	28714225	P/LP/VUS	427868
LL260	F	Leber congenital amaurosis	solved	WES	RPE65	HOM	missense	NC_000001.10:g.68906619C>T	NM_000329.3:c.560G>A	NP_000320.1:p.(Gly187Glu)	8.134e-06	P	29186038	P/LP/VUS	801497
LL54	F	Retinitis pigmentosa	solved	WES	RPE65	HOM	missense	NC_000001.10:g.68906619C>T	NM_000329.3:c.560G>A	NP_000320.1:p.(Gly187Glu)	8.134e-06	P	29186038	P/LP/VUS	801497
LL81	F	Leber congenital amaurosis	solved	Sanger	RPE65	HOM	missense	NC_000001.10:g.68903976A>G	NM_000329.3:c.1022T>C	NP_000320.1:p.(Leu341Ser)	.	LP	9501220	P	13118	Yes (1)
LL154	M	Retinitis pigmentosa	solved	WES	RPGR	HEMI	stopgain	NC_000023.10:g.38145761C>A	NM_001034853.1:c.2491G>T	NP_001030025.1:p.(Glu831Ter)	.	LP	34745198	LP	1297121
LL160	F	Retinitis pigmentosa	solved	WES + Sanger	RPGR	HET	frameshift deletion	NC_000023.10:g.38145685_38145686del	NM_001034853.1:c.2567_2568del	NP_001030025.1:p.(Gly856GlufsTer222)	.	LP	NA	NA	NA
LL207	M	Retinitis pigmentosa	solved	Sanger	RPGR	HEMI	frameshift deletion	NC_000023.10:g.38145883_38145901del	NM_001034853.1:c.2357_2375del	NP_001030025.1:p.(Lys786ThrfsTer23)	.	LP	NA	NA	NA
LL21	M	Retinitis pigmentosa	solved	WES + Sanger	RPGR	HEMI	frameshift deletion	NC_000023.10:g.38145848_38145849del	NM_001034853.1:c.2405_2406del	NP_001030025.1:p.(Glu802GlyfsTer32)	.	P	10932196	P	91389	Yes (2)
LL255	M	Cone dystrophy	solved	WES	RPGR	HEMI	frameshift deletion	NC_000023.10:g.38145162_38145163del	NM_001034853.1:c.3092_3093del	NP_001030025.1:p.(Glu1031GlyfsTer47)	.	P	18552978	P	9911	Yes (1)
LL33	M	Retinitis pigmentosa	solved	Sanger	RPGR	HEMI	frameshift deletion	NC_000023.10:g.38146189del	NM_001034853.1:c.2064del	NP_001030025.1:p.(Arg688SerfsTer9)	.	LP	NA	NA	NA	Yes (5)
LL45	F	Retinitis pigmentosa	solved	WES	RPGR	HET	frameshift deletion	NC_000023.10:g.38146189del	NM_001034853.1:c.2064del	NP_001030025.1:p.(Arg688SerfsTer9)	.	LP	NA	NA	NA
LL61	F	Retinitis pigmentosa	solved	WES	RPGR	HET	frameshift deletion	NC_000023.10:g.38146189del	NM_001034853.1:c.2064del	NP_001030025.1:p.(Arg688SerfsTer9)	.	LP	NA	NA	NA
LL80	M	Retinitis pigmentosa	solved	Sanger	RPGR	HEMI	frameshift deletion	NC_000023.10:g.38146189del	NM_001034853.1:c.2064del	NP_001030025.1:p.(Arg688SerfsTer9)	.	LP	NA	NA	NA	Yes (1)
LL95	M	Retinitis pigmentosa	solved	Sanger	RPGR	HEMI	frameshift deletion	NC_000023.10:g.38145848_38145849del	NM_001034853.1:c.2405_2406del	NP_001030025.1:p.(Glu802GlyfsTer32)	.	P	10932196	P/LP	91389
LL103	M	Retinitis pigmentosa	likely solved	WES	RPGRIP1	COMP HET	deletion	NC_000014.8:g.?	NM_020366.4:c.(218+1_219-1)_(800+1_801-1)del	NP_065099.3:p.?	.	NA	NA	NA	NA		deletion of exons 3-5 in RPGRIP1 (exact breakpoints were not established)
LL103	M	Retinitis pigmentosa		WES	RPGRIP1	COMP HET	intronic	NC_000014.8:g.21793565del	NM_020366.4:c.2367+23del	NP_065099.3:p.?	0.0002	LP	24516651	LP/VUS	813992
LL113	F	Leber congenital amaurosis	solved	WES	RPGRIP1	COMP HET	intronic	NC_000014.8:g.21795967G>T	NM_020366.4:c.2895+1G>T	NP_065099.3:p.?	8.911e-06	P	33670832	P	981634	Yes (2)
LL113	F	Leber congenital amaurosis		WES	RPGRIP1	COMP HET	stopgain	NC_000014.8:g.21796628C>T	NM_020366.4:c.2941C>T	NP_065099.3:p.(Arg981Ter)	4.064e-06	P	28041643	P	438163	Yes (2)
LL35	M	X-linked retinoschisis	solved	WES	RS1	HEMI	missense	NC_000023.10:g.18662611T>C	NM_000330.4:c.461A>G	NP_000321.1:p.(Gln154Arg)	.	P	19324861	P	1459515
LL36	M	X-linked retinoschisis	solved	WES	RS1	HEMI	missense	NC_000023.10:g.18662653C>T	NM_000330.4:c.419G>A	NP_000321.1:p.(Gly140Glu)	.	LP	9618178	VUS	98957
LL177	F	Retinitis pigmentosa	uncertain	WES	SNRNP200	HET	missense	NC_000002.11:g.96953207G>A	NM_014014.5:c.3454C>T	NP_054733.2:p.(Arg1152Cys)	.	P/VUS	28512305	VUS	NA	Yes (1)
LL99	M	Leber congenital amaurosis	solved	WES	SPATA7	COMP HET	stopgain	NC_000014.8:g.88883099C>T	NM_018418.5:c.283C>T	NP_060888.2:p.(Gln95Ter)	.	LP	NA	NA	NA	Yes (2)
LL99	M	Leber congenital amaurosis		WES	SPATA7	COMP HET	frameshift deletion	NC_000014.8:g.88892902_88892903del	NM_018418.5:c.699_700del	NP_060888.2:p.(Phe233_Ser234insTer)	1.626e-05	P	NA	P	801398	Yes (2)
LL312	M	Cone-rod dystrophy	solved	WES	SSBP1	HET	missense	NC_000007.13:g.141443388G>A	NM_003143.3:c.113G>A	NP_003134.1:p.(Arg38Gln)	.	P	31479473	P	977502
LL120	M	Syndromic	solved	WES	TRAF3IP1	HOM	intronic	NC_000002.11:g.239241461A>G	NM_015650.4:c.916-4A>G	NP_056465.2:p.?	8.643e-06	VUS/LP	NA	VUS	1061992	Yes (1)
LL335	F	Retinitis pigmentosa	likely solved	WES	TRAF3IP1	COMP HET	missense	NC_000002.11:g.239234508C>T	NM_015650.4:c.251C>T	NP_056465.2:p.(Ser84Leu)	2.031e-05	VUS	NA	VUS	1053459		in trans based on NGS reads
LL335	F	Retinitis pigmentosa		WES	TRAF3IP1	COMP HET	stopgain	NC_000002.11:g.239234537C>T	NM_015650.4:c.280C>T	NP_056465.2:p.(Arg94Ter)	8.122e-06	LP	NA	NA	NA		in trans based on NGS reads
LL294	F	Cone-rod dystrophy	likely solved	WES	TTLL5	COMP HET	frameshift deletion	NC_000014.8:g.76230993_76230996del	NM_015072.5:c.1586_1589del	NP_055887.3:p.(Glu529ValfsTer2)	4.067e-06	P	24791901	P	139513
LL294	F	Cone-rod dystrophy		WES	TTLL5	COMP HET	frameshift delins	NC_000014.8:g.76245942_76245950delinsAATTTTTT	NM_015072.5:c.2412_2420delinsAATTTTTT	NP_055887.3:p.(Thr805IlefsTer40)	.	LP	NA	NA	NA
LL337	F	Cone-rod dystrophy	solved	WES	TTLL5	HOM	intronic	NC_000014.8:g.76184203G>A	NM_015072.5:c.741-1G>A	NP_055887.3:p.?	.	P	NA	LP	843116
LL136	F	Retinitis pigmentosa	solved	WES	TULP1	HOM	frameshift insertion	NC_000006.11:g.35478722dup	NM_003322.6:c.415dup	NP_003313.3:p.(Ile139AsnfsTer35)	.	LP	NA	NA	NA
LL10	F	Retinitis pigmentosa	solved	WES	USH2A	COMP HET	missense	NC_000001.10:g.215848243G>A	NM_206933.4:c.13010C>T	NP_996816.3:p.(Thr4337Met)	.	LP/P	17085681	P/LP	143172	Yes (3)
LL10	F	Retinitis pigmentosa		WES	USH2A	COMP HET	missense	NC_000001.10:g.216420460C>A	NM_206933.4:c.2276G>T	NP_996816.3:p.(Cys759Phe)	0.0009	P	10775529	P	2356	Yes (3)
LL110	M	Usher syndrome	likely solved	WES + Sanger	USH2A	COMP HET	intronic	NC_000001.10:g.215827312T>C	NM_206933.4:c.14134-3169A>G	NP_996816.3:p.?	.	LP	29196752	LP	1492129	Yes (1)
LL110	M	Usher syndrome		WES + Sanger	USH2A	COMP HET	stopgain	NC_000001.10:g.215808009G>T	NM_206933.4:c.15089C>A	NP_996816.3:p.(Ser5030Ter)	8.123e-06	P	17405132	P	620106	Yes (1)
LL142	M	Retinitis pigmentosa	solved	WES	USH2A	COMP HET	missense	NC_000001.10:g.215963510C>T	NM_206933.4:c.10073G>A	NP_996816.3:p.(Cys3358Tyr)	0.0003	P	20507924	P	197932	Yes (1)
LL142	M	Retinitis pigmentosa		WES	USH2A	COMP HET	missense	NC_000001.10:g.216420460C>A	NM_206933.4:c.2276G>T	NP_996816.3:p.(Cys759Phe)	0.0009	P	10775529	P	2356	Yes (1)
LL162	M	Retinitis pigmentosa	uncertain	WES	USH2A	HOM	missense	NC_000001.10:g.216166497C>A	NM_206933.4:c.6670G>T	NP_996816.3:p.(Gly2224Cys)	0.0005	VUS	25412400	VUS/P	209202
LL198	M	Usher syndrome	uncertain	WES	USH2A	HOM	missense	NC_000001.10:g.216258168T>C	NM_206933.4:c.5039A>G	NP_996816.3:p.(Lys1680Arg)	0.0001	VUS	28912962	VUS	166499
LL236	F	Retinitis pigmentosa	likely solved	WES	USH2A	COMP HET	missense	NC_000001.10:g.215955412G>A	NM_206933.4:c.10712C>T	NP_996816.3:p.(Thr3571Met)	8.129e-06	LP	17085681	P	48355
LL236	F	Retinitis pigmentosa		WES	USH2A	COMP HET	missense	NC_000001.10:g.216420460C>A	NM_206933.4:c.2276G>T	NP_996816.3:p.(Cys759Phe)	0.0009	P	10775529	P	2356
LL261	F	Retinitis pigmentosa	uncertain	WES + Sanger	USH2A	COMP HET	intronic	NC_000001.10:g.215827312T>C	NM_206933.4:c.14134-3169A>G	NP_996816.3:p.?	.	LP	29196752	LP	1492129
LL261	F	Retinitis pigmentosa		WES + Sanger	USH2A	COMP HET	missense	NC_000001.10:g.216496888T>C	NM_206933.4:c.1478A>G	NP_996816.3:p.(Tyr493Cys)	8.143e-06	VUS	28894305	LP/VUS	1213938
LL264	M	Usher syndrome	likely solved	WES + WGS	USH2A	COMP HET	deletion	NC_000001.10:g.215836170_215851932del	NM_206933.4:c.12294+1559_14133+8144del	NP_996816.3:p.?	.	VUS	28041643	LP	438257		deletion of exons 63 and 64 in USH2A
LL264	M	Usher syndrome		WES + WGS	USH2A	COMP HET	missense	NC_000001.10:g.216420434A>G	NM_206933.4:c.2302T>C	NP_996816.3:p.(Cys768Arg)	.	LP	NA	NA	NA
LL276	F	Retinitis pigmentosa	likely solved	WES	USH2A	COMP HET	missense	NC_000001.10:g.215901725G>A	NM_206933.4:c.11713C>T	NP_996816.3:p.(Arg3905Cys)	2.472e-05	P	25333064	LP	236537
LL276	F	Retinitis pigmentosa		WES	USH2A	COMP HET	missense	NC_000001.10:g.215972392G>A	NM_206933.4:c.9815C>T	NP_996816.3:p.(Pro3272Leu)	4.069e-05	LP	18281613	P	553424
LL28	F	Usher syndrome	solved	WES	USH2A	HOM	missense	NC_000001.10:g.216498883G>T	NM_206933.4:c.907C>A	NP_996816.3:p.(Arg303Ser)	8.159e-06	LP	14970843	P	1441479	Yes (3)
LL325	F	Usher syndrome	likely solved	WES	USH2A	COMP HET	stopgain	NC_000001.10:g.216062059C>T	NM_206933.4:c.7932G>A	NP_996816.3:p.(Trp2644Ter)	.	P	24944099	P/LP	801613
LL325	F	Usher syndrome		WES	USH2A	COMP HET	frameshift deletion	NC_000001.10:g.216011389del	NM_206933.4:c.9315del	NP_996816.3:p.(Val3106TrpfsTer54)	.	LP	NA	NA	NA
LL329	M	Retinitis pigmentosa	solved	WES	USH2A	HOM	missense	NC_000001.10:g.216420460C>A	NM_206933.4:c.2276G>T	NP_996816.3:p.(Cys759Phe)	0.0009	P	10775529	P	2356
LL348	F	Retinitis pigmentosa	uncertain	WES	USH2A	COMP HET	stopgain	NC_000001.10:g.215847677G>A	NM_206933.4:c.13576C>T	NP_996816.3:p.(Arg4526Ter)	.	P	21593743	P	438014
LL348	F	Retinitis pigmentosa		WES	USH2A	COMP HET	missense	NC_000001.10:g.216496888T>C	NM_206933.4:c.1478A>G	NP_996816.3:p.(Tyr493Cys)	8.143e-06	VUS	28894305	LP/VUS	1213938
LL59	M	Usher syndrome	uncertain	WES	USH2A	COMP HET	missense	NC_000001.10:g.215822029C>T	NM_206933.4:c.14423G>A	NP_996816.3:p.(Cys4808Tyr)	.	VUS	NA	NA	NA
LL59	M	Usher syndrome		WES	USH2A	COMP HET	frameshift deletion	NC_000001.10:g.216420437del	NM_206933.4:c.2299del	NP_996816.3:p.(Glu767SerfsTer21)	0.0007	P	9624053	P	2351
LL184	M	Syndromic	likely solved	WES	WDR19	COMP HET	missense	NC_000004.11:g.39233563T>C	NM_025132.4:c.2129T>C	NP_079408.3:p.(Leu710Ser)	1.219e-05	P	23683095	P	30703
LL184	M	Syndromic		WES	WDR19	COMP HET	intronic	NC_000004.11:g.39267681A>C	NM_025132.4:c.3184-2A>C	NP_079408.3:p.?	.	LP/P	NA	LP	1473602
HOM - homozygous; COMP HET - compund heterozygous; HET - heterozygous; HEMI - hemizygous
WES - Whole Exome Sequencing; WGS - Whole Genome Sequencing
P - pathogenic; LP - likely pathogenic; VUS - variant of unknown significance; LB - likely benign
. - absent
