# Supplementary material for: The first genetic landscape of inherited retinal dystrophies in Portuguese patients identifies recurrent homozygous mutations as a frequent cause of pathogenesis
Source: PNAS Nexus. 2023 Feb 13;2(3):pgad043. doi: 10.1093/pnasnexus/pgad043 (PMC10003751; doi:10.1093/pnasnexus/pgad043)
Supplement: pgad043_Supplementary_Data [file pgad043_supplementary_data.zip › PNASNEXUS-PNASNEXUS-2022-00861-s03.xlsx]

## Sheet: Table
Table S3. Homozygous mutations (detected by WES) for patients from the 'solved' and 'likely solved' classes, with the corresponding regions of homozygosity (ROHs) in which they are located.
Study code	Gender	Clinical diagnosis	Status	Gene	Size of the ROH [Mb]	Zygosity	Type of variant	Genomic position	Nucleotide position	Protein position	Comments
LL156	F	Stargardt disease	solved	ABCA4	1.77	HOM	missense	NC_000001.10:g.94528266G>A	NM_000350.3:c.1804C>T	NP_000341.2:p.(Arg602Trp)
LL169	F	Stargardt disease	solved	ABCA4	6.16	HOM	missense	NC_000001.10:g.94509018C>T	NM_000350.3:c.3064G>A	NP_000341.2:p.(Glu1022Lys)
LL180	F	Cone-rod dystrophy	solved	ABCA4	32.37	HOM	non-frameshift deletion	NC_000001.10:g.94485279_94485293del	NM_000350.3:c.5044_5058del	NP_000341.2:p.(Val1682_Val1686del)
LL208	F	Stargardt disease	solved	ABCA4	33.21	HOM	intronic	NC_000001.10:g.94476951A>G	NM_000350.3:c.5461-10T>C	NP_000341.2:p.?
LL328	M	Cone-rod dystrophy	solved	ABCA4	4.31	HOM	non-frameshift deletion	NC_000001.10:g.94485279_94485293del	NM_000350.3:c.5044_5058del	NP_000341.2:p.(Val1682_Val1686del)
LL331	F	Cone-rod dystrophy	solved	ABCA4	10.2	HOM	missense	NC_000001.10:g.94508433G>A	NM_000350.3:c.3212C>T	NP_000341.2:p.(Ser1071Leu)
LL340	F	Cone-rod dystrophy	solved	ABCA4	9.52	HOM	stopgain	NC_000001.10:g.94487455C>A	NM_000350.3:c.4720G>T	NP_000341.2:p.(Glu1574Ter)
LL53	F	Retinitis pigmentosa	solved	ABCA4	20.52	HOM	stopgain	NC_000001.10:g.94487455C>A	NM_000350.3:c.4720G>T	NP_000341.2:p.(Glu1574Ter)
LL234	M	Usher syndrome	solved	ADGRV1	Not in ROH	HOM	stopgain	NC_000005.9:g.89940652C>A	NM_032119.4:c.2864C>A	NP_115495.3:p.(Ser955Ter)
LL1	M	Syndromic	solved	ARL2BP	9.12	HOM	intronic	NC_000016.9:g.57282556G>A	NM_012106.4:c.207+1G>A	NP_036238.1:p.?
LL263	F	Syndromic	solved	ARL2BP	2.08	HOM	intronic	NC_000016.9:g.57282556G>A	NM_012106.4:c.207+1G>A	NP_036238.1:p.?
LL89	F	Retinitis pigmentosa	solved	ARL2BP	9.18	HOM	frameshift deletion	NC_000016.9:g.57279312_57279315del	NM_012106.4:c.33_36del	NP_036238.1:p.(Phe13ProfsTer15)
LL64	F	Usher syndrome	solved	ARSG	6.4	HOM	frameshift deletion	NC_000017.11:g.66416352del	NM_001267727.2:c.1326del	NP_001254656.1:p.(Ser443AlafsTer12)
LL230	M	Syndromic	solved	BBS1	11.78	HOM	missense	NC_000011.9:g.66293652T>G	NM_024649.5:c.1169T>G	NP_078925.3:p.(Met390Arg)
LL326	F	Syndromic	solved	BBS1	21.22	HOM	missense	NC_000011.9:g.66293652T>G	NM_024649.5:c.1169T>G	NP_078925.3:p.(Met390Arg)
LL3	M	Chorioretinal dystrophy	solved	BEST1	5.9	HOM	missense	NC_000011.9:g.61724904G>A	NM_004183.4:c.682G>A	NP_004174.1:p.(Asp228Asn)
LL202	M	Cone-rod dystrophy	solved	CACNA1F	9.39	HOM	stopgain	NC_000023.10:g.49067064G>A	NM_001256789.3:c.4471C>T	NP_001243718.1:p.(Arg1491Ter)
LL166	F	Leber congenital amaurosis	solved	CEP290	16.71	HOM	intronic	NC_000012.11:g.88477732C>A	NM_025114.4:c.4705-1G>T	NP_079390.3:p.?
LL49	M	Retinitis pigmentosa	likely solved	CEP290	29.34	HOM	missense	NC_000012.11:g.88533299T>C	NM_025114.4:c.223A>G	NP_079390.3:p.(Lys75Glu)
LL18	F	Cone-rod dystrophy	solved	CERKL	46.66	HOM	stopgain	NC_000002.11:g.182423344G>A	NM_201548.5:c.769C>T	NP_963842.1:p.(Arg257Ter)
LL204	F	Cone-rod dystrophy	solved	CERKL	3.39	HOM	stopgain	NC_000002.11:g.182423344G>A	NM_201548.5:c.769C>T	NP_963842.1:p.(Arg257Ter)
LL205	F	Retinitis pigmentosa	solved	CERKL	26.4	HOM	stopgain	NC_000002.11:g.182423344G>A	NM_201548.5:c.769C>T	NP_963842.1:p.(Arg257Ter)
LL239	M	Cone-rod dystrophy	solved	CERKL	8.5	HOM	frameshift deletion	NC_000002.11:g.182521490_182521504del	NM_201548.5:c.237_238+13del	NP_963842.1:p.?
LL248	F	Retinitis pigmentosa	solved	CERKL	21.37	HOM	frameshift deletion	NC_000002.11:g.182403967_182403970del	NM_201548.5:c.1389_1392del	NP_963842.1:p.(Tyr464LeufsTer5)
LL37	M	Retinitis pigmentosa	solved	CERKL	14.76	HOM	frameshift deletion	NC_000002.11:g.182403967_182403970del	NM_201548.5:c.1389_1392del	NP_963842.1:p.(Tyr464LeufsTer5)
LL13	F	Retinitis pigmentosa	solved	CFAP410	3.79	HOM	frameshift insertion	NC_000021.8:g.45759044_45759045insTGCACGCTGTGCAGCT	NM_004928.3:c.33_34insAGCTGCACAGCGTGCA	NP_004919.1:p.(Ala12SerfsTer60)
LL133	M	Retinitis pigmentosa	solved	CFAP410	3.37	HOM	frameshift insertion	NC_000021.8:g.45759044_45759045insTGCACGCTGTGCAGCT	NM_004928.3:c.33_34insAGCTGCACAGCGTGCA	NP_004919.1:p.(Ala12SerfsTer60)
LL19	F	Retinitis pigmentosa	solved	CFAP410	3.91	HOM	frameshift insertion	NC_000021.8:g.45759044_45759045insTGCACGCTGTGCAGCT	NM_004928.3:c.33_34insAGCTGCACAGCGTGCA	NP_004919.1:p.(Ala12SerfsTer60)
LL182	F	Retinitis pigmentosa	solved	CNGB1	19.4	HOM	frameshift deletion	NC_000016.9:g.57938705_57938706del	NM_001297.5:c.2567_2568del	NP_001288.3:p.(Phe856Ter)
LL279	M	Retinitis pigmentosa	solved	CNGB1	1.84	HOM	stopgain	NC_000016.9:g.57953064G>T	NM_001297.5:c.1896C>A	NP_001288.3:p.(Cys632Ter)
LL139	F	Achromatopsia	solved	CNGB3	34.73	HOM	frameshift deletion	NC_000008.10:g.87656009del	NM_019098.5:c.1148del	NP_061971.3:p.(Thr383IlefsTer13)
LL213	M	Achromatopsia	solved	CNGB3	24.85	HOM	frameshift deletion	NC_000008.10:g.87656009del	NM_019098.5:c.1148del	NP_061971.3:p.(Thr383IlefsTer13)
LL306	F	Achromatopsia	solved	CNGB3	Not in ROH	HOM	frameshift deletion	NC_000008.10:g.87656009del	NM_019098.5:c.1148del	NP_061971.3:p.(Thr383IlefsTer13)
LL219	F	Leber congenital amaurosis	solved	CRB1	8.65	HOM	missense	NC_000001.10:g.197403836G>A	NM_201253.3:c.2843G>A	NP_957705.1:p.(Cys948Tyr)
LL20	F	Cone-rod dystrophy	solved	DRAM2	4.47	HOM	intronic	NC_000001.10:g.111663133G>T	NM_001349884.2:c.517+5C>A	NP_001336813.1:p.?
LL173	F	Retinitis pigmentosa	solved	EYS	39.49	HOM	deletion	NC_000006.11:g.65665873_65773340del	NM_001142800.2:c.2024-5718_2260-10064del	NP_001136272.1:p.(Gly675Glnfs*9)
LL174	M	Retinitis pigmentosa	solved	EYS	14.15	HOM	stopgain	NC_000006.11:g.65301640G>A	NM_001142800.2:c.4120C>T	NP_001136272.1:p.(Arg1374Ter)
LL237	M	Retinitis pigmentosa	solved	EYS	11.66	HOM	duplication	NC_000006.11:g.64581690_64799480dup	NM_001142800.2:c.6425-7585_7056-7439dup	NP_001278938.1:p.?
LL274	F	Retinitis pigmentosa	solved	EYS	12.15	HOM	deletion	NC_000006.11:g.65665873_65773340del	NM_001142800.2:c.2024-5718_2260-10064del	NP_001136272.1:p.(Gly675Glnfs*9)
LL278	F	Retinitis pigmentosa	solved	EYS	31.25	HOM	duplication	NC_000006.11:g.64581690_64799480dup	NM_001142800.2:c.6425-7585_7056-7439dup	NP_001278938.1:p.?
LL311	F	Retinitis pigmentosa	solved	EYS	38.54	HOM	deletion	NC_000006.11:g.65665873_65773340del	NM_001142800.2:c.2024-5718_2260-10064del	NP_001136272.1:p.(Gly675Glnfs*9)
LL332	F	Retinitis pigmentosa	solved	EYS	12.51	HOM	duplication	NC_000006.11:g.?	NM_001142800.2:c.(6191+1_6192-1)_(6424+1_6425-1)dup	NP_001136272.1:p.(Asp2142Leufs*8)
LL74	M	Retinitis pigmentosa	solved	FAM161A	29.11	HOM	frameshift deletion	NC_000002.11:g.62066719del	NM_001201543.2:c.1420del	NP_001188472.1:p.(Ala474GlnfsTer10)
LL224	F	Leber congenital amaurosis	solved	GUCY2D	1.88	HOM	missense	NC_000017.10:g.7907188A>G	NM_000180.4:c.740A>G	NP_000171.1:p.(His247Arg)
LL105	F	Leber congenital amaurosis	solved	INPP5E	27.23	HOM	missense	NC_000009.11:g.139324200C>T	NM_019892.6:c.1862G>A	NP_063945.2:p.(Arg621Gln)
LL135	F	Syndromic	solved	INPP5E	2.77	HOM	missense	NC_000009.11:g.139324200C>T	NM_019892.6:c.1862G>A	NP_063945.2:p.(Arg621Gln)
LL102	F	Cone dystrophy	solved	KCNV2	Not in ROH	HOM	stopgain	NC_000009.11:g.2718517A>T	NM_133497.4:c.778A>T	NP_598004.1:p.(Lys260Ter)
LL330	M	Cone dystrophy	solved	KCNV2	Not in ROH	HOM	deletion	NC_000009.11:g.?	NA	NP_598004.1:p.?	deletion of whole KCNV2 (exact breakpoints were not established)
LL297	M	Leber congenital amaurosis	solved	LCA5	6.95	HOM	frameshift deletion	NC_000006.11:g.80203441_80203447del	NM_001122769.3:c.744_750del	NP_001116241.1:p.(Ser249ThrfsTer35)
LL39	M	Retinitis pigmentosa	solved	MERTK	Not in ROH	HOM	intronic	NC_000002.11:g.112777100G>T	NM_006343.3:c.2189+1G>T	NP_006334.2:p.?
LL86	F	Cone-rod dystrophy	solved	MFSD8	62.07	HOM	missense	NC_000004.11:g.128841897C>G	NM_001363520.2:c.1244G>C	NP_001350449.1:p.(Arg415Pro)
LL141	F	Retinitis pigmentosa	solved	NR2E3	3.39	HOM	intronic	NC_000015.9:g.72103821A>C	NM_014249.4:c.119-2A>C	NP_055064.1:p.?
LL212	M	Retinitis pigmentosa	solved	NR2E3	8.44	HOM	non-frameshift deletion	NC_000015.9:g.72104179_72104181del	NM_014249.4:c.319_321del	NP_055064.1:p.(Lys107del)
LL170	F	Other	solved	OAT	5.9	HOM	missense	NC_000010.10:g.126089510C>T	NM_000274.4:c.1058G>A	NP_000265.1:p.(Gly353Asp)
LL8	M	Usher syndrome	solved	PCDH15	29.84	HOM	duplication	NC_000010.10:g.?	NM_033056.3:c.(2220+1_2221-1)_(3122+1_3123-1)dup	NP_001371069.1:p.?
LL5	F	Retinitis pigmentosa	solved	PDE6A	25.08	HOM	stopgain	NC_000005.9:g.149264112G>A	NM_000440.3:c.1957C>T	NP_000431.2:p.(Arg653Ter)
LL50	M	Retinitis pigmentosa	solved	PDE6A	82.98	HOM	frameshift deletion	NC_000005.9:g.149866201del	NM_000440.3:c.2327del	NP_000431.2:p.(Phe776SerfsTer45)
LL267	M	Retinitis pigmentosa	solved	PDE6B	4.14	HOM	missense	NC_000004.11:g.654356T>G	NM_000283.4:c.1568T>G	NP_000274.3:p.(Met523Arg)
LL132	M	Retinitis pigmentosa	solved	PRCD	11.71	HOM	frameshift insertion	NC_000017.10:g.74536614_74536623dup	NM_001077620.3:c.102_111dup	NP_001071088.1:p.(Ser38Ter)
LL104	M	Cone-rod dystrophy	solved	PROM1	17.43	HOM	intronic	NC_000004.11:g.15991448C>A	NM_006017.3:c.1984-1G>T	NP_006008.1:p.?
LL220	F	Cone-rod dystrophy	solved	PROM1	13.94	HOM	intronic	NC_000004.11:g.15991448C>A	NM_006017.3:c.1984-1G>T	NP_006008.1:p.?
LL339	F	Cone-rod dystrophy	solved	PROM1	12.91	HOM	frameshift deletion	NC_000004.11:g.16020079del	NM_006017.3:c.869del	NP_006008.1:p.(Ser290IlefsTer2)
LL163	F	Chorioretinal dystrophy	solved	PRPH2	1.89	HOM	missense	NC_000006.11:g.42672236G>A	NM_000322.5:c.695C>T	NP_000313.2:p.(Ala232Val)
LL252	M	Cone dystrophy	solved	RAB28	30.07	HOM	missense	NC_000004.11:g.13383180G>A	NM_001017979.3:c.430C>T	NP_001017979.1:p.(His144Tyr)
LL288	M	Cone-rod dystrophy	solved	RAB28	7.96	HOM	missense	NC_000004.11:g.13462415C>T	NM_001017979.3:c.299G>A	NP_001017979.1:p.(Ser100Asn)
LL317	F	Cone-rod dystrophy	solved	RAB28	7.64	HOM	missense	NC_000004.11:g.13383180G>A	NM_001017979.3:c.430C>T	NP_001017979.1:p.(His144Tyr)
LL98	M	Cone dystrophy	solved	RAB28	13.14	HOM	missense	NC_000004.11:g.13383180G>A	NM_001017979.3:c.430C>T	NP_001017979.1:p.(His144Tyr)
LL100	M	Leber congenital amaurosis	solved	RDH12	33.96	HOM	missense	NC_000014.8:g.68193713C>T	NM_152443.3:c.464C>T	NP_689656.2:p.(Thr155Ile)
LL145	F	Retinitis pigmentosa	solved	RDH12	31.33	HOM	missense	NC_000014.8:g.68191285C>T	NM_152443.3:c.164C>T	NP_689656.2:p.(Thr55Met)
LL178	M	Leber congenital amaurosis	solved	RDH12	10.48	HOM	missense	NC_000014.8:g.68193713C>T	NM_152443.3:c.464C>T	NP_689656.2:p.(Thr155Ile)
LL77	M	Cone-rod dystrophy	solved	RDH12	7.26	HOM	missense	NC_000014.8:g.68193713C>T	NM_152443.3:c.464C>T	NP_689656.2:p.(Thr155Ile)
LL131	M	Leber congenital amaurosis	solved	RPE65	41.21	HOM	missense	NC_000001.10:g.68903976A>G	NM_000329.3:c.1022T>C	NP_000320.1:p.(Leu341Ser)
LL214	M	Leber congenital amaurosis	solved	RPE65	22.63	HOM	missense	NC_000001.10:g.68903976A>G	NM_000329.3:c.1022T>C	NP_000320.1:p.(Leu341Ser)
LL260	F	Leber congenital amaurosis	solved	RPE65	7.21	HOM	missense	NC_000001.10:g.68906619C>T	NM_000329.3:c.560G>A	NP_000320.1:p.(Gly187Glu)
LL54	F	Retinitis pigmentosa	solved	RPE65	4.04	HOM	missense	NC_000001.10:g.68906619C>T	NM_000329.3:c.560G>A	NP_000320.1:p.(Gly187Glu)
LL120	M	Syndromic	solved	TRAF3IP1	2.41	HOM	intronic	NC_000002.11:g.239241461A>G	NM_015650.4:c.916-4A>G	NP_056465.2:p.?
LL337	F	Cone-rod dystrophy	solved	TTLL5	15.72	HOM	intronic	NC_000014.8:g.76184203G>A	NM_015072.5:c.741-1G>A	NP_055887.3:p.?
LL136	F	Retinitis pigmentosa	solved	TULP1	5.05	HOM	frameshift insertion	NC_000006.11:g.35478722dup	NM_003322.6:c.415dup	NP_003313.3:p.(Ile139AsnfsTer35)
LL28	F	Usher syndrome	solved	USH2A	13.22	HOM	missense	NC_000001.10:g.216498883G>T	NM_206933.4:c.907C>A	NP_996816.3:p.(Arg303Ser)
LL329	M	Retinitis pigmentosa	solved	USH2A	33.6	HOM	missense	NC_000001.10:g.216420460C>A	NM_206933.4:c.2276G>T	NP_996816.3:p.(Cys759Phe)
F- female, M- male, HOM- homozygous
